# Supplementary material for: Epigenome‐wide analyses identify DNA methylation signatures of dementia risk
Source: Alzheimers Dement (Amst). 2020 Aug 10;12(1):e12078. doi: 10.1002/dad2.12078 (PMC7416667; doi:10.1002/dad2.12078)
Supplement: Supplementary file 2 — Supplementary Information [file DAD2-12-e12078-s002.xlsx]

## Sheet: AD_GW_PRS_SNPs_sumstats
SNP	CHR	BP	A1	BETA
rs6656401	1	207692049	A	0.1381
rs6733839	2	127892810	T	0.1785
rs35349669	2	234068476	T	0.0649
rs9381040	6	41154650	T	-0.0594
rs9381563	6	47432637	T	-0.0751
rs1476679	7	100004446	T	0.0929
rs10808026	7	143099133	A	-0.0936
rs4236673	8	27464929	A	-0.11
rs7920721	10	11720308	A	-0.0657
rs12292911	11	47449072	A	0.0572
rs1582763	11	60021948	A	-0.0876
rs10792832	11	85867875	A	-0.1235
rs11218343	11	121435587	T	0.2129
rs17125924	14	53391680	A	-0.1104
rs12590654	14	92938855	A	-0.0782
rs59685680	15	51001534	T	0.0693
rs593742	15	59045774	A	0.0693
rs889555	16	31122571	T	-0.0591
rs4985556	16	70694000	A	0.0821
rs12444183	16	81773209	A	-0.0543
rs7225151	17	5137047	A	0.0982
rs138190086	17	61538148	A	0.2264
rs3752231	19	1043638	T	0.0874
rs41289512	19	45351516	C	-0.9146
rs12459419	19	51728477	T	-0.0659
rs6069736	20	54983075	T	-0.1114
