# Supplementary material for: Epigenome‐wide analyses identify DNA methylation signatures of dementia risk
Source: Alzheimers Dement (Amst). 2020 Aug 10;12(1):e12078. doi: 10.1002/dad2.12078 (PMC7416667; doi:10.1002/dad2.12078)
Supplement: Supplementary file 3 — Supplementary Information [file DAD2-12-e12078-s003.xlsx]

## Sheet: Sheet1
Dementia risk measure	Discovery sample	Replication sample
AD GRS
N	5012	4380
GRS: mean (SD)	-1.49 (0.39)	-1.49 (0.39)
Sex: %F	61.6	56.3
Age in years: mean (SD)	48.5 (14.0)	51.4 (13.2)
Ever smoked: % current; % former (quit < 12 months); % former (quit ≥12 months); % never; % not declared	18.6; 2.61; 26.1; 59.7; 1.98	15.4; 2.21; 29.7; 52.0; 0.71
Pack years: mean (SD)	17.2 (17.7)	15.9 (17.3)
AD FH
N	4914	4375
Positive FH: %Y	17.1	15.4
Sex: %F	61.7	56.3
Age in years: mean (SD)	48.6 (14.0)	51.4 (13.2)
Ever smoked: % current; % former (quit < 12 months); % former (quit ≥12 months); % never; % not declared	18.9; 2.67; 26.5; 51.3; 0.69	15.4; 2.22; 29.7; 52.0; 0.71
Pack years: mean (SD)	16.9 (17.7)	15.7 (17.3)
CAIDE1 score
N	3077	2802
CAIDE1 score: mean (SD)	1.87 (1.07)	1.95(1.04)
Sex: %F	61.9	57.1
Age range for risk measure	39-64	39-64
Age in years: mean (SD)	52.4 (6.70)	53.7 (7.23)
Ever smoked: % current; % former (quit < 12 months); % former (quit ≥12 months); % never; % not declared	18.3; 2.27; 28.9; 50.0; 0.39	14.1; 1.50; 30.8; 53.2; 0.50
Pack years: mean (SD)	18.9 (17.7)	17.1 (17.6)
CAIDE2 score
N	3076	2802
CAIDE2 score: mean (SD)	2.12 (1.14)	2.22 (1.12)
Sex: %F	61.9	57.1
Age range for risk measure	39-64	39-64
Age in years: mean (SD)	52.4 (6.70)	53.7 (7.23)
Ever smoked: % current; % former (quit < 12 months); % former (quit ≥12 months); % never; % not declared	18.4; 2.28; 28.9; 50.0; 0.39	14.1; 1.50; 30.8; 53.2; 0.50
Pack years: mean (SD)	19.0 (17.7)	17.1 (17.6)
Li score
N	868	1377
Li score: mean (SD)	0.47 (0.75)	0.25 (0.59)
Sex: %F	62	54
Age range for risk measure	≥ 60	≥ 60
Age in years: mean (SD)	67.1 (6.33)	65.2 (5.19)
Ever smoked: % current; % former (quit < 12 months); % former (quit ≥12 months); % never; % not declared	11.4; 0.92; 39.6; 46.5; 1.50	10.5; 0.65; 40.4; 47.6; 0.87
Pack years: mean (SD)	22.3 (21.3)	10.2 (17.4)
Reitz score
N	378	521
Reitz score: mean (SD)	3.01 (0.90)	2.65 (0.86)
Sex: %F	61.9	52.2
Age range for risk measure	≥ 65	≥ 65
Age in years: mean (SD)	71.6 (5.67)	69.5 (5.19)
Ever smoked: % current; % former (quit < 12 months); % former (quit ≥12 months); % never; % not declared	10.3; 0.26; 42.3; 45.8; 1.32	6.53; 1,34; 45.3; 45.9; 0.96
Pack years: mean (SD)	24.3 (22.8)	11.4 (18.4)
