# Supplementary material for: Epigenome‐wide analyses identify DNA methylation signatures of dementia risk
Source: Alzheimers Dement (Amst). 2020 Aug 10;12(1):e12078. doi: 10.1002/dad2.12078 (PMC7416667; doi:10.1002/dad2.12078)
Supplement: Supplementary file 4 — Supplementary Information [file DAD2-12-e12078-s004.xlsx]

## Sheet: AD GRS discovery
ID	Gene Symbol	CHR	MAPINFO	FEATURE	CpGISLAND	Beta	Beta SE	t	P.Value
cg04441687		11	85869322		OpenSea	0.0492989	0.00425113	11.5967	1.05759e-30
cg10757760		2	127893054		OpenSea	0.0464389	0.00442559	10.4933	1.70682e-25
cg02887598	BIN1;BIN1;BIN1;BIN1;BIN1;BIN1;BIN1;BIN1;BIN1;BIN1	2	127841945	Body;Body;Body;Body;Body;Body;Body;Body;Body;Body	OpenSea	-0.08843	0.0085752	-10.3123	1.09548e-24
cg26631131		19	45240591		OpenSea	0.0333773	0.00359457	9.28547	2.34652e-20
cg18959616		11	85814918		OpenSea	0.0598254	0.00783391	7.63672	2.65398e-14
cg16618979		7	143108841		OpenSea	0.0825852	0.0111388	7.41418	1.43001e-13
cg11461311		2	127782614		Island	0.0295035	0.00406381	7.26005	4.46613e-13
cg12568536		11	85873778		OpenSea	-0.0945795	0.0136403	-6.93381	4.61797e-12
cg06750524	APOE	19	45409955	Body	N_Shore	0.0504186	0.00735408	6.85587	7.94888e-12
cg19116668	PMS2L1	7	99932089	Body	N_Shore	0.0409577	0.00599307	6.83417	9.23718e-12
cg22906224		7	99728672		S_Shelf	-0.0333583	0.0049446	-6.7464	1.68784e-11
cg03526776	TREML2	6	41159608	3'UTR	OpenSea	-0.033116	0.00499127	-6.6348	3.59446e-11
cg19590598		2	127782813		Island	0.0254027	0.0039121	6.49338	9.20909e-11
cg02521229		11	60019236		OpenSea	0.0490196	0.00764531	6.41172	1.57163e-10
cg18813565		2	127782620		Island	0.0286581	0.00452022	6.33999	2.50044e-10
cg03579757	NYAP1	7	100091793	3'UTR	S_Shore	0.0286326	0.00451904	6.33598	2.56574e-10
cg23423086		11	85856245		OpenSea	-0.0309865	0.00490991	-6.31102	3.01194e-10
cg05908241		7	143109367		OpenSea	0.0267422	0.00428162	6.24583	4.56544e-10
cg04803944		8	27450844		S_Shore	-0.042162	0.00677639	-6.2219	5.31302e-10
cg14317533		2	127886316		OpenSea	-0.0428409	0.00692603	-6.18548	6.68508e-10
cg00553149	STAG3;STAG3;GPC2	7	99775558	1stExon;5'UTR;TSS1500	Island	-0.0551587	0.00932794	-5.91327	3.57691e-09
cg23731297	PVRL2;PVRL2	19	45379764	Body;Body	OpenSea	-0.0176166	0.00298911	-5.89358	4.02745e-09
cg08871934		10	11720283		OpenSea	-0.0296033	0.00503428	-5.88034	4.36068e-09
cg13119609	APOC2;APOC2	19	45449297	1stExon;5'UTR	OpenSea	-0.0347238	0.0060448	-5.74441	9.77083e-09
cg00436254	BIN1;BIN1;BIN1;BIN1;BIN1;BIN1;BIN1;BIN1;BIN1;BIN1	2	127862614	Body;Body;Body;Body;Body;Body;Body;Body;Body;Body	N_Shore	0.0236097	0.00411784	5.73351	1.0416e-08
cg09555818	APOC2;APOC2	19	45449301	1stExon;5'UTR	OpenSea	-0.0394368	0.00689708	-5.71789	1.1413e-08
cg19153828		2	127782651	1stExon;TSS200	Island	0.0277096	0.00486017	5.70136	1.25692e-08
cg13879655		8	27450777		S_Shore	-0.0452433	0.00794594	-5.69389	1.31285e-08
cg02611153	BIN1;BIN1;BIN1;BIN1;BIN1;BIN1;BIN1;BIN1;BIN1;BIN1	2	127845044	Body;Body;Body;Body;Body;Body;Body;Body;Body;Body	OpenSea	0.0205015	0.00361423	5.67243	1.48722e-08
cg07180834		11	85838833		OpenSea	-0.0314084	0.00558787	-5.62081	2.00387e-08
cg17928676		19	45414742		S_Shelf	-0.0231484	0.0041283	-5.60724	2.16645e-08
cg12968598	CD2AP	6	47444699	TSS1500	N_Shore	0.0426817	0.00761765	5.603	2.21978e-08
