# Supplementary material for: Epigenome‐wide analyses identify DNA methylation signatures of dementia risk
Source: Alzheimers Dement (Amst). 2020 Aug 10;12(1):e12078. doi: 10.1002/dad2.12078 (PMC7416667; doi:10.1002/dad2.12078)
Supplement: Supplementary file 6 — Supplementary Information [file DAD2-12-e12078-s006.xlsx]

## Sheet: AD GRS meta-analysis
ID	CHR	MAPINFO	Gene Symbol	Direction	Effect	SE	p-value	GWAS_chr	GWAS_start	GWAS_end	Distance to GWAS locus (bp)
cg10757760	2	127893054		++	0.0568	0.0039	6.149e-48	2	127789085	127895487	0
cg04441687	11	85869322		++	0.0586	0.0041	1.116e-46	11	85640038	85891661	0
cg26631131	19	45240591		++	0.0385	0.0029	1.564e-39	19	45020859	45958294	0
cg02887598	2	127841945	BIN1	--	-0.0986	0.0085	2.506e-31	2	127789085	127895487	0
cg19116668	7	99932089	PMS2L1	++	0.049	0.0051	1.542e-21	7	99570586	100190116	0
cg18959616	11	85814918		++	0.0656	0.0072	5.846e-20	11	85640038	85891661	0
cg02521229	11	60019236		++	0.0658	0.0073	1.607e-19	11	59826677	60105199	0
cg03579757	7	100091793	NYAP1	++	0.0342	0.0038	2.325e-19	7	99570586	100190116	0
cg16618979	7	143108841	AC092214.10	++	0.0974	0.0109	5.107e-19	7	143083661	143132183	0
cg03526776	6	41159608	TREML2	--	-0.0402	0.0045	7.057e-19	6	41031273	41164788	0
cg11461311	2	127782614	RP11-521O16.1;RP11-521O16.2	++	0.0321	0.0036	1.311e-18	2	127789085	127895487	6471
cg00436254	2	127862614	BIN1	++	0.0256	0.003	6.761e-18	2	127789085	127895487	0
cg06750524	19	45409955	APOE	++	0.05	0.0059	2.182e-17	19	45020859	45958294	0
cg23423086	11	85856245		--	-0.0365	0.0043	2.371e-17	11	85640038	85891661	0
cg22906224	7	99728672	AC073842.19	--	-0.0392	0.0047	3.545e-17	7	99570586	100190116	0
cg05908241	7	143109367	AC092214.10	++	0.0283	0.0035	6.623e-16	7	143083661	143132183	0
cg17830204	7	99819110	GATS;PVRIG;STAG3;AC005071.1	++	0.0308	0.0039	4.776e-15	7	99570586	100190116	0
cg19590598	2	127782813	RP11-521O16.1;RP11-521O16.2	++	0.0282	0.0036	5.22e-15	2	127789085	127895487	6272
cg08871934	10	11720283		--	-0.0343	0.0044	9.588e-15	10	11707563	11723257	0
cg09555818	19	45449301	APOC2;APOC4	--	-0.0498	0.0065	1.236e-14	19	45020859	45958294	0
cg18813565	2	127782620	RP11-521O16.1;RP11-521O16.2	++	0.0321	0.0042	1.822e-14	2	127789085	127895487	6465
cg13119609	19	45449297	APOC2;APOC4	--	-0.0432	0.0056	1.937e-14	19	45020859	45958294	0
cg12568536	11	85873778		--	-0.0996	0.0135	1.74e-13	11	85640038	85891661	0
cg10872931	19	45449150	APOC4-APOC2;APOC2;APOC4	--	-0.0396	0.0054	1.881e-13	19	45020859	45958294	0
cg14317533	2	127886316		--	-0.0501	0.0068	2.14e-13	2	127789085	127895487	0
cg22294278	19	45449093	APOC4-APOC2;APOC2;APOC4	--	-0.0348	0.0047	2.24e-13	19	45020859	45958294	0
cg02611153	2	127845044	BIN1	++	0.0205	0.0028	3.62e-13	2	127789085	127895487	0
cg18774435	11	59838540	MS4A3	++	0.0313	0.0043	5.124e-13	11	59826677	60105199	0
cg04803944	8	27450844		--	-0.0446	0.0062	5.937e-13	8	27187520	27522576	0
cg23731297	19	45379764	PVRL2	--	-0.0189	0.0026	6.923e-13	19	45020859	45958294	0
cg01958934	19	45449099	APOC2;APOC4	--	-0.0355	0.005	9.504e-13	19	45020859	45958294	0
cg19636519	7	99541626	RP4-604G5.1	--	-0.0462	0.0065	1.211e-12	7	99570586	100190116	28960
cg27655917	2	127873021		++	0.0267	0.0038	1.964e-12	2	127789085	127895487	0
cg17928676	19	45414742		--	-0.0252	0.0036	2.605e-12	19	45020859	45958294	0
cg00553149	7	99775558	STAG3;GPC2	--	-0.0541	0.0078	4.525e-12	7	99570586	100190116	0
cg12177758	19	45325415		++	0.0204	0.003	4.594e-12	19	45020859	45958294	0
cg07180834	11	85838833		--	-0.0354	0.0051	6.422e-12	11	85640038	85891661	0
cg15770593	15	59042482	ADAM10	--	-0.0322	0.0047	8.954e-12	15	58873555	59132827	0
cg21111824	8	27468171	CLU;MIR6843	++	0.0139	0.002	1.021e-11	8	27187520	27522576	0
cg20288868	15	59042462	ADAM10	--	-0.0398	0.0058	1.032e-11	15	58873555	59132827	0
cg23591669	15	50849431	TRPM7;RP11-120K9.2	++	0.0472	0.0069	1.061e-11	15	50716633	51060127	0
cg10084644	7	99775521	STAG3;GPC2	--	-0.0494	0.0073	1.274e-11	7	99570586	100190116	0
cg12968598	6	47444699	CD2AP	++	0.0488	0.0073	1.691e-11	6	47348061	47708879	0
cg24343007	11	85680040	PICALM	++	0.0481	0.0072	1.803e-11	11	85640038	85891661	0
cg13879655	8	27450777		--	-0.0461	0.007	4.125e-11	8	27187520	27522576	0
cg07976263	16	81773196	RP11-960L18.1;PLCG2	++	0.0277	0.0043	1.837e-10	16	81773003	81773816	0
cg14645843	19	45454752		--	-0.0275	0.0044	2.81e-10	19	45020859	45958294	0
cg01187798	14	92955118	SLC24A4	++	0.0297	0.0047	3.124e-10	14	92926952	92938855	16263
cg10169327	19	45448959	APOC2;APOC4	--	-0.0199	0.0032	3.726e-10	19	45020859	45958294	0
cg06091295	2	127836706	BIN1	++	0.0305	0.0049	5.676e-10	2	127789085	127895487	0
cg20307385	11	47447363	PSMC3	++	0.0464	0.0075	6.178e-10	11	47377283	47883337	0
cg02531703	7	99769917	GPC2	++	0.0242	0.0039	6.781e-10	7	99570586	100190116	0
cg25228746	2	127865379	BIN1	--	-0.033	0.0054	7.272e-10	2	127789085	127895487	0
cg14354618	11	133735024		--	-0.0216	0.0036	1.27e-09	11	121423552	121489805	12245219
cg24817351	19	45447005	APOC4;APOC4-APOC2	++	0.0225	0.0038	2.292e-09	19	45020859	45958294	0
cg03149641	6	47444455	CD2AP	++	0.0289	0.0049	3.974e-09	6	47348061	47708879	0
cg03167326	17	5158046		--	-0.0196	0.0033	4.733e-09	17	4725695	5269183	0
cg10407106	7	99779719	STAG3	++	0.0318	0.0054	5.047e-09	7	99570586	100190116	0
cg15514521	11	85854937		++	0.0207	0.0035	5.177e-09	11	85640038	85891661	0
cg08701064	19	45448439	APOC4;APOC2;APOC4-APOC2	--	-0.0191	0.0033	5.999e-09	19	45020859	45958294	0
cg13621337	7	99662524	ZSCAN21;ZNF3	++	0.0306	0.0053	7.289e-09	7	99570586	100190116	0
cg27638658	16	31027605		--	-0.0285	0.005	8.506e-09	16	30916129	31155458	0
cg20090143	19	45452003	APOC2;APOC4	--	-0.0187	0.0033	1.201e-08	19	45020859	45958294	0
cg17209914	11	85862816	U6	++	0.021	0.0037	1.35e-08	11	85640038	85891661	0
cg20863133	2	127782235	RP11-521O16.2;RP11-521O16.1	++	0.0196	0.0035	1.508e-08	2	127789085	127895487	6850
cg20172563	6	47487173	CD2AP	++	0.0184	0.0033	3.006e-08	6	47348061	47708879	0
cg27436184	19	45449006	APOC2;APOC4	--	-0.0181	0.0033	3.087e-08	19	45020859	45958294	0
cg21110645	1	207815933		++	0.021	0.0038	3.449e-08	1	207345819	207850539	0
