# Supplementary material for: Epigenome‐wide analyses identify DNA methylation signatures of dementia risk
Source: Alzheimers Dement (Amst). 2020 Aug 10;12(1):e12078. doi: 10.1002/dad2.12078 (PMC7416667; doi:10.1002/dad2.12078)
Supplement: Supplementary file 7 — Supplementary Information [file DAD2-12-e12078-s007.xlsx]

## Sheet: AD GRS GWAS catalog
Trait	sig_freq	non_sig_freq	P value	OR
Alzheimer's disease or family history of Alzheimer's disease	14	81	1.77e-27	344.749
Alzheimer's disease (late onset)	10	104	3.98e-17	137.292
Family history of Alzheimer's disease	8	48	1.46e-15	208.084
Alzheimer's disease or HDL levels (pleiotropy)	7	52	4.15e-13	157.953
Alzheimer's disease	8	110	7.19e-13	90.9748
Cerebrospinal AB1-42 levels in mild cognitive impairment	5	11	6.53e-12	474.978
Cerebrospinal fluid t-tau levels in mild cognitive impairment	5	11	6.53e-12	474.978
Cerebrospinal AB1-42 levels in Alzheimer's disease dementia	5	15	2.31e-11	355.197
Logical memory (immediate recall)	5	15	2.31e-11	355.197
Logical memory (delayed recall)	5	17	3.92e-11	308.796
Cerebrospinal fluid t-tau levels	5	20	7.89e-11	264.727
Ticagrelor levels in individuals with acute coronary syndromes treated with ticagrelor	4	9	1.08e-09	447.847
Cerebrospinal fluid p-tau levels	4	13	3.59e-09	306.592
Hippocampal volume in Alzheimer's disease dementia	5	52	6.07e-09	101.732
Cerebrospinal fluid p-tau levels in mild cognitive impairment	4	18	1.1e-08	223.732
Cerebrospinal fluid AB1-42 levels	5	63	1.5e-08	83.7801
Very long-chain saturated fatty acid levels (fatty acid 20:0)	4	32	8.76e-08	125.463
Alzheimer's disease in APOE e4- carriers	4	42	2.41e-07	95.7949
Psychosis and Alzheimer's disease	3	9	3.21e-07	316.382
Alzheimer's disease in APOE e4+ carriers	3	12	6.62e-07	238.321
Hippocampal volume	4	57	7.61e-07	70.5435
Cerebrospinal AB1-42 levels in normal cognition	4	60	9.24e-07	66.9557
Neuritic plaques or neurofibrillary tangles (pleiotropy)	2	2	8.09e-06	906.54
Quantitative traits	3	35	1.21e-05	82.0365
