# Supplementary material for: Epigenome‐wide analyses identify DNA methylation signatures of dementia risk
Source: Alzheimers Dement (Amst). 2020 Aug 10;12(1):e12078. doi: 10.1002/dad2.12078 (PMC7416667; doi:10.1002/dad2.12078)
Supplement: Supplementary file 8 — Supplementary Information [file DAD2-12-e12078-s008.xlsx]

## Sheet: AD GRS meta-DMRs
Chr.	Start	End	Length (bp)	Effect	SE	Adj. p-value	N	CpGs	Nearest GWAS locus (Chr: BP)
2	127782614	127782813	199	0.22	0.03	3.27 x 10-12	3	cg11461311;	2: 127789085-127895487
								cg18813565;
								cg19590598
19	45449297	45449301	4	-0.23	0.03	4.92 x 10-12	2	cg13119609;	19: 45020859-45958294
								cg09555818
15	59042352	59042482	130	-0.15	0.02	4.61 x 10-11	3	cg00435082;	15: 58873555-59132827
								cg20288868;
								cg15770593
19	45449099	45449150	51	-0.21	0.03	1.85 x 10-10	2	cg01958934;	19: 45020859-45958294
								cg10872931
6	47444455	47444699	244	0.18	0.02	1.82 x 10-8	2	cg03149641;	6: 47348061-47708879
								cg12968598
19	45448959	45449006	47	-0.16	0.02	1.12 x 10-7	2	cg10169327;	19: 45020859-45958294
								cg27436184
8	27450777	27450844	67	-0.18	0.03	1.03 x 10-6	2	cg13879655;	8: 27187520-27522576
								cg04803944
2	127865379	127865431	52	-0.16	0.02	1.58 x 10-6	2	cg25228746;	2: 127789085-127895487
								cg08168897
7	99775521	99775558	37	-0.16	0.02	1.40 x 10-5	3	cg10084644;	7: 99570586-100190116
								cg15140703;
								cg00553149
8	27468166	27468171	5	0.15	0.02	2.03 x 10-5	2	cg22217144;	8: 27187520-27522576
								cg21111824
6	41068553	41068741	188	0.16	0.03	0.000115	4	cg02167203;	6: 41031273-41164788
								cg04346459;
								cg09580153;
								cg06671660
2	127782235	127782395	160	0.13	0.02	0.000915	2	cg20863133;	2: 127789085-127895487
								cg19838884
2	127878592	127878894	302	0.12	0.02	0.00222	2	cg13772158;	2: 127789085-127895487
								cg04531007
15	59063195	59063210	15	-0.12	0.02	0.002484	2	cg14945473;	15: 58873555-59132827
								cg16083849
19	45457673	45457706	33	-0.13	0.02	0.003101	2	cg11241076;	19: 45020859-45958294
								cg13766031
6	41069048	41069119	71	0.13	0.02	0.036732	2	cg00322698;	6: 41031273-41164788
								cg19085918
15	59062734	59062941	207	0.12	0.02	0.03935	2	cg19713418;	15: 58873555-59132827
								cg02019318
11	59951557	59951663	106	-0.11	0.02	0.040826	2	cg04353769;	11: 59826677-60105199
								cg06881914
