# Supplementary material for: Epigenome‐wide analyses identify DNA methylation signatures of dementia risk
Source: Alzheimers Dement (Amst). 2020 Aug 10;12(1):e12078. doi: 10.1002/dad2.12078 (PMC7416667; doi:10.1002/dad2.12078)
Supplement: Supplementary file 9 — Supplementary Information [file DAD2-12-e12078-s009.xlsx]

## Sheet: CAIDE1_discovery_EWAS
ID	Gene Symbol	CHR	MAPINFO	FEATURE	CpGISLAND	Beta	Beta SE	t	P.Value
cg19758958		11	62319222		OpenSea	-0.0255308	0.00275289	-9.27418	3.28832e-20
cg11024682	SREBF1;SREBF1	17	17730094	Body;Body	S_Shelf	0.0267033	0.00288594	9.25289	3.99213e-20
cg06500161	ABCG1;ABCG1;ABCG1;ABCG1;ABCG1;ABCG1	21	43656587	Body;Body;Body;Body;Body;Body	S_Shore	0.0224212	0.00260087	8.62065	1.05122e-17
cg06690548	SLC7A11	4	139162808	Body	OpenSea	-0.0669897	0.00783727	-8.54758	1.95513e-17
cg19693031	TXNIP	1	145441552	3'UTR	OpenSea	-0.0352202	0.00414127	-8.50468	2.80828e-17
cg14476101	PHGDH	1	120255992	Body	S_Shore	-0.0344085	0.00408161	-8.43013	5.24719e-17
cg00574958	CPT1A;CPT1A	11	68607622	5'UTR;5'UTR	N_Shore	-0.0385904	0.00483919	-7.97455	2.14168e-15
cg16740586	ABCG1;ABCG1;ABCG1;ABCG1;ABCG1;ABCG1	21	43655919	Body;Body;Body;Body;Body;Body	S_Shore	0.0249272	0.00316731	7.87014	4.8774e-15
cg16246545	PHGDH	1	120255941	Body	S_Shore	-0.0232269	0.00314812	-7.37802	2.05969e-13
cg00163198	SNX19;SNX19	11	130767760	Body;Body	OpenSea	0.022569	0.00312319	7.22626	6.24268e-13
cg22699725	PFKFB2;PFKFB2	1	207242586	Body;Body	OpenSea	0.0232512	0.00325578	7.14151	1.14885e-12
cg05325763	CPT1A;CPT1A	11	68607719	5'UTR;5'UTR	S_Shore	-0.0346974	0.00494961	-7.01012	2.91836e-12
cg13413819		2	43191888		OpenSea	-0.0166558	0.00239161	-6.96427	4.02538e-12
cg00683922	PFKFB2;PFKFB2	1	207242569	Body;Body	OpenSea	0.0221018	0.00320795	6.88971	6.76159e-12
cg02715788		8	119974400		OpenSea	-0.0211517	0.00309944	-6.82438	1.06067e-11
cg19640090	ETV6;RNU6-19P	12	11975155	Body;Body	OpenSea	-0.019325	0.00284455	-6.7937	1.30852e-11
cg00733441		11	119189717		N_Shore	0.0166479	0.00247459	6.72753	2.05225e-11
cg08857797	VPS25	17	40927699	Body	OpenSea	0.0226418	0.00337247	6.7137	2.25352e-11
cg00626263	RNF216;RNF216	7	5741049	Body;Body	OpenSea	-0.0269976	0.00403236	-6.69524	2.55243e-11
cg01270753		9	101944336		OpenSea	-0.0304187	0.00457497	-6.64894	3.48357e-11
cg26974062	TXNIP;NBPF20;NBPF10;NBPF10	1	145440734	Body;Body;Body;Body	OpenSea	-0.0326507	0.00495661	-6.58731	5.25406e-11
cg21575225	LMNA	1	156073485	5'UTR	OpenSea	-0.0188871	0.00286787	-6.58575	5.30852e-11
cg19920923	TNIP1;TNIP1;TNIP1	5	150463164	5'UTR;5'UTR;5'UTR	S_Shelf	-0.0191121	0.00293737	-6.50651	8.95551e-11
cg15546194	DZIP1L;DZIP1L	3	137800724	Body;Body	OpenSea	0.0176699	0.00272838	6.47634	1.09118e-10
cg18120259	LOC100132354	6	43894639	Body	OpenSea	-0.0173342	0.00268061	-6.46652	1.16346e-10
cg23204398	NSMCE2	8	126365081	Body	OpenSea	0.0282874	0.00440954	6.41505	1.62582e-10
cg27243685	ABCG1;ABCG1;ABCG1;ABCG1;ABCG1;ABCG1	21	43642366	Body;Body;5'UTR;Body;Body;Body	S_Shelf	0.0216694	0.00338159	6.40807	1.70099e-10
cg11376147	SLC43A1	11	57261198	Body	OpenSea	-0.0221761	0.00346132	-6.40681	1.71488e-10
cg02988288	TXNIP;NBPF20;NBPF10;NBPF10	1	145440445	Body;Body;Body;Body	OpenSea	-0.0341304	0.00533178	-6.40132	1.77687e-10
cg26457483	PHGDH	1	120256112	Body	S_Shore	-0.0249784	0.00392067	-6.37096	2.16118e-10
cg17901584	DHCR24	1	55353706	TSS1500	S_Shore	-0.0242915	0.00382163	-6.35632	2.37446e-10
cg17075888	PDK4	7	95225339	Body	N_Shore	-0.0223942	0.00355101	-6.30643	3.26742e-10
cg22976567	LMNA	1	156074182	5'UTR	OpenSea	-0.0217054	0.00344597	-6.29879	3.43024e-10
cg00160670	LINC00649;LINC00649	21	35320599	TSS1500;Body	OpenSea	-0.0268404	0.00428751	-6.26012	4.38715e-10
cg04847110		15	40620444		S_Shelf	-0.0192205	0.00307494	-6.25067	4.65503e-10
cg13627479	RNF216;RNF216	7	5741213	Body;Body	OpenSea	-0.0234004	0.0037889	-6.17604	7.4423e-10
cg20052079	JARID2	6	15504923	Body	OpenSea	-0.021428	0.00349725	-6.1271	1.0095e-09
cg00199799		10	130894873		OpenSea	-0.0237886	0.00389646	-6.10517	1.15643e-09
cg25705792	LINC00649;LINC00649	21	35320017	TSS1500;Body	OpenSea	-0.018974	0.00310913	-6.10266	1.17455e-09
cg05514927	LINC01358	1	59523151	Body	OpenSea	-0.0131398	0.00216381	-6.07252	1.41454e-09
cg13373048		3	71892575		OpenSea	-0.0170737	0.00281447	-6.06638	1.46899e-09
cg04463638	CLDN5;CLDN5;CLDN5;CLDN5	22	19512712	1stExon;1stExon;5'UTR;5'UTR	S_Shore	-0.0177896	0.00297093	-5.98789	2.37336e-09
cg02786370	TNIP2;TNIP2;TNIP2	4	2747928	Body;Body;Body	OpenSea	-0.0248389	0.00415288	-5.98113	2.47283e-09
cg11740679		15	40620160		S_Shelf	-0.0150765	0.00254178	-5.93147	3.33873e-09
cg17058475	CPT1A;CPT1A	11	68607737	5'UTR;5'UTR	N_Shore	-0.0325034	0.00551063	-5.8983	4.07476e-09
cg09276451	VASN;CORO7	16	4421603	TSS1500;Body	N_Shore	-0.0182721	0.00310194	-5.89052	4.26912e-09
cg03725309	SARS	1	109757585	Body	S_Shore	-0.0282736	0.00480412	-5.88528	4.40509e-09
cg10999423		1	222461592		OpenSea	0.0175266	0.00297914	5.88312	4.46228e-09
cg13053471		1	235147039		OpenSea	-0.014632	0.00249824	-5.85692	5.21696e-09
cg15730234		1	101759418		OpenSea	-0.0235747	0.00402979	-5.85011	5.4328e-09
cg07504977		10	102131012		N_Shelf	0.02228	0.00381156	5.84538	5.58754e-09
cg08309687		21	35320596		OpenSea	-0.0226816	0.00388137	-5.84371	5.64338e-09
cg01116541		7	139948872		OpenSea	-0.0156915	0.00270444	-5.80213	7.21819e-09
cg18871648	ELMSAN1;ELMSAN1	14	74227431	TSS1500;5'UTR	S_Shore	-0.0237998	0.0041147	-5.78409	8.02798e-09
cg01243823	NOD2	16	50732212	Body	OpenSea	-0.0268814	0.00465241	-5.77795	8.3231e-09
cg03062284		2	122994061		OpenSea	-0.0141809	0.00245746	-5.77057	8.69183e-09
cg09737197	CPT1A;CPT1A	11	68607675	5'UTR;5'UTR	N_Shore	-0.0310894	0.00539159	-5.76627	8.9136e-09
cg22679812	IL34;IL34	16	70626213	5'UTR;5'UTR	OpenSea	0.0127827	0.00222035	5.75707	9.40773e-09
cg04492909		8	102166926		OpenSea	0.017696	0.00307795	5.74928	9.84694e-09
cg16733226	CAMK1D;CAMK1D	10	12447269	Body;Body	OpenSea	-0.0311559	0.00543916	-5.72807	1.11452e-08
cg00857282	MYLIP	6	16130727	Body	S_Shore	0.0331402	0.00583539	5.67919	1.48044e-08
cg18824549	FAM117A	17	47807591	Body	OpenSea	-0.019172	0.00337816	-5.67529	1.51421e-08
cg19120513	BIRC3;BIRC3	11	102189303	5'UTR;5'UTR	S_Shore	-0.0180335	0.00318023	-5.67049	1.55674e-08
cg21429551	GARS	7	30635762	Body	S_Shore	-0.0378407	0.00668111	-5.66383	1.61778e-08
cg10589813		20	48809978		S_Shore	-0.0147906	0.00262582	-5.63275	1.93467e-08
cg18181703	SOCS3	17	76354621	Body	N_Shore	-0.0182883	0.00324884	-5.62919	1.97457e-08
cg26804423	ICA1;ICA1;ICA1	7	8201134	Body;Body;Body	OpenSea	0.0151622	0.00269589	5.62421	2.03184e-08
cg24709587		6	159526055		OpenSea	-0.0172978	0.00307832	-5.61925	2.09038e-08
cg07858756	STX8;STX8	17	9273972	Body;Body	OpenSea	-0.015168	0.002701	-5.61571	2.13324e-08
cg05630316	LYN;LYN	8	56830679	5'UTR;5'UTR	OpenSea	-0.0183619	0.00327424	-5.60797	2.22983e-08
cg06088069	JDP2;JDP2;JDP2	14	75895604	5'UTR;5'UTR;5'UTR	S_Shore	-0.0154635	0.00276759	-5.58733	2.5085e-08
cg08666707		6	41456441		OpenSea	-0.0166603	0.00298723	-5.57719	2.6577e-08
cg19741548		8	74963339		OpenSea	0.0145153	0.00261498	5.55084	3.08639e-08
cg08542560	OTULIN	5	14671841	Body	OpenSea	-0.0265385	0.00479482	-5.53482	3.3791e-08
cg23466388	NFIA;NFIA;NFIA;NFIA	1	61890179	Body;Body;Body;Body	OpenSea	0.0183954	0.00332456	5.5332	3.41018e-08
cg19572574		10	63592731		OpenSea	-0.0213166	0.00385541	-5.52901	3.49185e-08
