# Supplementary material for: Epigenome‐wide analyses identify DNA methylation signatures of dementia risk
Source: Alzheimers Dement (Amst). 2020 Aug 10;12(1):e12078. doi: 10.1002/dad2.12078 (PMC7416667; doi:10.1002/dad2.12078)
Supplement: Supplementary file 11 — Supplementary Information [file DAD2-12-e12078-s011.xlsx]

## Sheet: CAIDE1 meta-EWAS etc
ID	CHR	MAPINFO	Gene Symbol	Beta	SE	p-value	Beta_BMI	SE_BMI	p-value_BMI	Beta_education	SE_education	p-value_education	Beta_SBP	SE_SBP	p-value_SBP	Beta_TC	SE_TC	p-value_TC	Beta_alc	SE_alc	p-value_alc	Beta_alc_PERS	SE_alc_PERS	p-value_alc_PERS
cg06690548	4	139162808	SLC7A11	-0.0766	0.0068	1.195e-29	-0.0595	0.0084	1.202e-12	-0.0783	0.0069	3.379e-30	-0.0623	0.0085	2.519e-13	-0.0799	0.0073	4.754e-28	-0.0826	0.007	2.728e-32	-0.053	0.0054	4.553e-23
cg19758958	11	62319222	AHNAK	-0.0256	0.0024	4.216e-27	-0.0124	0.0029	2.277e-05	-0.0259	0.0024	4.755e-27	-0.0275	0.003	3.226e-20	-0.0257	0.0026	8.053e-24	-0.0253	0.0025	3.34e-24	-0.0245	0.0024	8.16e-25
cg11024682	17	17730094	SREBF1	0.026	0.0025	5.31e-26	0.0163	0.003	8.92e-08	0.0261	0.0025	1.437e-25	0.0259	0.0031	8.253e-17	0.027	0.0027	2.097e-24	0.0265	0.0026	8.07e-25	0.024	0.0024	1.243e-22
cg14476101	1	120255992	PHGDH	-0.0391	0.0039	1.14e-23	-0.0293	0.0048	1.494e-09	-0.0396	0.0039	9.398e-24	-0.0375	0.0049	1.727e-14	-0.0402	0.0042	7.238e-22	-0.041	0.0041	4.39e-24	-0.0328	0.0037	1.202e-18
cg00574958	11	68607622	CPT1A	-0.0413	0.0043	8.296e-22	-0.0153	0.0053	0.004002	-0.0423	0.0044	2.688e-22	-0.0519	0.0054	9.007e-22	-0.0369	0.0046	1.545e-15	-0.0429	0.0045	1.906e-21	-0.0376	0.0043	1.189e-18
cg06500161	21	43656587	ABCG1;TMPRSS3	0.0225	0.0024	2.097e-21	0.0003	0.0029	0.9191	0.0234	0.0024	1.531e-22	0.0244	0.003	2.48e-16	0.0267	0.0025	7.661e-26	0.0236	0.0025	2.86e-21	0.0213	0.0024	2.299e-19
cg19693031	1	145441552	TXNIP	-0.0369	0.004	8.737e-21	-0.0353	0.0049	7.214e-13	-0.0371	0.004	1.817e-20	-0.0326	0.005	4.841e-11	-0.0351	0.0042	1.306e-16	-0.0353	0.0041	6.326e-18	-0.0332	0.0039	2.27e-17
cg22699725	1	207242586	PFKFB2	0.0275	0.003	6.886e-20	0.0142	0.0037	0.0001437	0.028	0.003	3.464e-20	0.0292	0.0038	1.102e-14	0.029	0.0032	2.933e-19	0.0274	0.0032	5.752e-18	0.0264	0.003	2.167e-18
cg00683922	1	207242569	PFKFB2	0.0272	0.003	2.695e-19	0.0139	0.0037	0.0002002	0.0278	0.0031	1.182e-19	0.0297	0.0038	5.096e-15	0.0281	0.0032	5.319e-18	0.0274	0.0032	6.243e-18	0.0259	0.003	1.178e-17
cg05325763	11	68607719	CPT1A	-0.0394	0.0044	2.895e-19	-0.0165	0.0054	0.002303	-0.0403	0.0044	1.036e-19	-0.047	0.0055	1.453e-17	-0.0358	0.0047	2.92e-14	-0.0399	0.0046	6.088e-18	-0.0347	0.0043	1.141e-15
cg22976567	1	156074182	LMNA	-0.026	0.0029	7.058e-19	-0.0134	0.0036	0.0002067	-0.0267	0.003	2.298e-19	-0.0306	0.0037	1.265e-16	-0.0246	0.0032	6.01e-15	-0.0259	0.0031	5.28e-17	-0.0268	0.0029	9.007e-20
cg02715788	8	119974400		-0.0225	0.0026	4.437e-18	-0.0191	0.0032	2.195e-09	-0.0223	0.0026	2.079e-17	-0.023	0.0033	1.714e-12	-0.022	0.0028	2.812e-15	-0.022	0.0028	1.463e-15	-0.0221	0.0026	2.193e-17
cg18120259	6	43894639	LOC100132354	-0.0209	0.0024	4.486e-18	-0.015	0.003	4.781e-07	-0.0212	0.0024	2.784e-18	-0.0183	0.003	1.581e-09	-0.022	0.0026	1.805e-17	-0.0216	0.0025	8.89e-18	-0.0169	0.0023	3.189e-13
cg11376147	11	57261198	SLC43A1	-0.0236	0.0028	2.976e-17	-0.0157	0.0034	4.982e-06	-0.025	0.0028	6.952e-19	-0.0196	0.0035	2.614e-08	-0.0237	0.003	2.668e-15	-0.0244	0.0029	6.826e-17	-0.0184	0.0027	5.538e-12
cg00163198	11	130767760	SNX19	0.0237	0.0028	4.888e-17	0.016	0.0035	4.792e-06	0.0248	0.0029	3.443e-18	0.0232	0.0035	5.868e-11	0.0224	0.003	1.302e-13	0.0231	0.0029	4.227e-15	0.0207	0.0028	1.212e-13
cg16246545	1	120255941	PHGDH	-0.0255	0.003	5.155e-17	-0.0206	0.0038	4.881e-08	-0.0261	0.0031	2.148e-17	-0.0231	0.0038	1.254e-09	-0.0262	0.0033	9.35e-16	-0.0272	0.0032	8.357e-18	-0.0217	0.003	2.012e-13
cg01270753	9	101944336	RP11-96L7.2	-0.034	0.0041	5.271e-17	-0.0191	0.005	0.0001361	-0.0344	0.0041	4.832e-17	-0.0375	0.0051	1.973e-13	-0.034	0.0044	6.072e-15	-0.0322	0.0043	5.478e-14	-0.0342	0.0041	4.808e-17
cg08857797	17	40927699	VPS25	0.0236	0.0028	5.859e-17	0.0128	0.0035	0.0002482	0.0242	0.0029	2.486e-17	0.0248	0.0036	3.188e-12	0.0238	0.003	4.925e-15	0.0225	0.003	3.176e-14	0.0208	0.0028	1.349e-13
cg16740586	21	43655919	ABCG1;TMPRSS3	0.0243	0.0029	7.523e-17	0.0053	0.0036	0.1403	0.0252	0.0029	1.21e-17	0.0218	0.0037	2.531e-09	0.0286	0.0031	5.779e-20	0.024	0.0031	4.548e-15	0.0214	0.0029	1.026e-13
cg26457483	1	120256112	PHGDH	-0.0308	0.0037	1.761e-16	-0.0228	0.0047	9.647e-07	-0.0307	0.0038	5.243e-16	-0.0274	0.0047	5.73e-09	-0.0326	0.004	4.791e-16	-0.0323	0.0039	1.424e-16	-0.0245	0.0036	4.969e-12
cg03725309	1	109757585	SARS	-0.0322	0.0039	2.633e-16	-0.0184	0.0048	0.0001411	-0.0343	0.004	6.737e-18	-0.0312	0.005	2.795e-10	-0.0319	0.0042	3.998e-14	-0.0347	0.0041	4.77e-17	-0.0273	0.0039	1.362e-12
cg06088069	14	75895604	JDP2;RP11-293M10.6	-0.0186	0.0023	5.57e-16	-0.0183	0.0028	8.857e-11	-0.0189	0.0023	2.855e-16	-0.0162	0.0029	1.96e-08	-0.0183	0.0025	1.195e-13	-0.0181	0.0024	3.244e-14	-0.0139	0.0022	1.365e-10
cg26974062	1	145440734	TXNIP;NBPF20;NBPF10	-0.0366	0.0045	6.573e-16	-0.0275	0.0056	1.019e-06	-0.0367	0.0046	1.376e-15	-0.0356	0.0057	4.342e-10	-0.0377	0.0049	9.914e-15	-0.0365	0.0047	1.526e-14	-0.0338	0.0045	7.992e-14
cg11740679	15	40620160		-0.0163	0.002	1.343e-15	-0.0089	0.0025	0.0003489	-0.0167	0.0021	5.705e-16	-0.0163	0.0026	1.983e-10	-0.0185	0.0022	2.745e-17	-0.0175	0.0021	2.109e-16	-0.0161	0.002	4.044e-15
cg17058475	11	68607737	CPT1A	-0.0386	0.005	6.79e-15	-0.0144	0.0061	0.01889	-0.0395	0.005	3.358e-15	-0.0449	0.0062	5.648e-13	-0.0359	0.0053	1.696e-11	-0.0387	0.0052	1.263e-13	-0.0332	0.0049	1.197e-11
cg02711608	19	47287964	SLC1A5	-0.0266	0.0034	6.844e-15	-0.0161	0.0042	0.0001326	-0.0267	0.0034	1.075e-14	-0.0257	0.0043	2.101e-09	-0.0279	0.0037	2.409e-14	-0.0271	0.0036	2.279e-14	-0.0211	0.0033	1.642e-10
cg05514927	1	59523151	LINC01358;RP11-145M4.2;RP11-145M4.1;RP11-145M4.3	-0.0146	0.0019	7.558e-15	-0.0105	0.0023	6.365e-06	-0.0145	0.0019	2.138e-14	-0.0164	0.0024	4.023e-12	-0.0136	0.002	1.466e-11	-0.0148	0.002	4.678e-14	-0.0145	0.0019	1.637e-14
cg02988288	1	145440445	TXNIP;NBPF20;NBPF10	-0.0376	0.0049	1.197e-14	-0.0257	0.006	2.025e-05	-0.0376	0.0049	2.235e-14	-0.0371	0.0061	1.288e-09	-0.0366	0.0052	2.553e-12	-0.0352	0.0051	4.291e-12	-0.0341	0.0048	2.011e-12
cg21429551	7	30635762	GARS	-0.047	0.0061	1.327e-14	-0.0252	0.0075	0.0008415	-0.046	0.0062	8.439e-14	-0.046	0.0077	1.818e-09	-0.0504	0.0065	1.328e-14	-0.0469	0.0064	2.162e-13	-0.0382	0.0059	1.009e-10
cg00626263	7	5741049	RNF216	-0.0283	0.0037	1.53e-14	-0.0112	0.0046	0.01441	-0.0298	0.0037	1.434e-15	-0.027	0.0046	5.718e-09	-0.0306	0.004	1.087e-14	-0.0274	0.0039	1.665e-12	-0.0291	0.0037	3.858e-15
cg19741548	8	74963339	RP11-6I2.3	0.017	0.0022	2.082e-14	0.0055	0.0027	0.04332	0.0174	0.0023	1.034e-14	0.02	0.0028	1.061e-12	0.0194	0.0024	5.064e-16	0.0165	0.0023	1.952e-12	0.0172	0.0022	1.382e-14
cg19640090	12	11975155	ETV6;RNU6-19P	-0.0175	0.0023	2.569e-14	-0.0075	0.0028	0.008067	-0.0177	0.0023	2.221e-14	-0.0168	0.0029	6.232e-09	-0.0194	0.0025	3.669e-15	-0.0167	0.0024	3.243e-12	-0.0176	0.0023	2.325e-14
cg19120513	11	102189303	BIRC3	-0.0196	0.0026	4.426e-14	-0.0075	0.0032	0.01939	-0.0197	0.0026	7.009e-14	-0.019	0.0033	5.992e-09	-0.0207	0.0028	1.117e-13	-0.0185	0.0027	1.203e-11	-0.0188	0.0026	5.856e-13
cg21575225	1	156073485	LMNA	-0.0189	0.0025	6.474e-14	-0.0058	0.0031	0.0621	-0.0184	0.0025	5.077e-13	-0.0225	0.0032	1.058e-12	-0.0195	0.0027	4.937e-13	-0.0187	0.0027	2.142e-12	-0.0183	0.0025	5.049e-13
cg01116541	7	139948872		-0.0179	0.0024	7.877e-14	-0.0088	0.003	0.002835	-0.0181	0.0024	6.754e-14	-0.0173	0.003	9.957e-09	-0.0192	0.0026	9.554e-14	-0.0189	0.0025	4.344e-14	-0.0178	0.0024	1.205e-13
cg22679812	16	70626213	IL34	0.0137	0.0019	1.523e-13	0.0039	0.0023	0.08309	0.014	0.0019	6.973e-14	0.0155	0.0023	3.169e-11	0.0138	0.002	4.515e-12	0.0131	0.002	1.789e-11	0.0134	0.0019	5.984e-13
cg11827101	2	8468422	LINC00299	-0.0143	0.002	2.74e-13	-0.0082	0.0024	0.0006512	-0.0146	0.002	1.802e-13	-0.0155	0.0025	3.196e-10	-0.0135	0.0021	1.378e-10	-0.0138	0.0021	2.904e-11	-0.0151	0.002	1.374e-14
cg17901584	1	55353706	DHCR24;RP11-67L3.4	-0.0249	0.0034	2.893e-13	0.0021	0.0042	0.6129	-0.0255	0.0035	1.566e-13	-0.0263	0.0043	8.925e-10	-0.0323	0.0037	9.952e-19	-0.026	0.0036	4.311e-13	-0.0253	0.0034	1.563e-13
cg11202345	17	76976057	LGALS3BP	0.0259	0.0036	3.212e-13	0.0112	0.0044	0.01095	0.0262	0.0036	3.762e-13	0.0301	0.0045	1.571e-11	0.0266	0.0038	3.836e-12	0.026	0.0038	3.846e-12	0.026	0.0036	3.26e-13
cg27243685	21	43642366	ABCG1;TMPRSS3	0.022	0.003	3.508e-13	0.0034	0.0037	0.3687	0.0233	0.0031	2.843e-14	0.0238	0.0038	3.99e-10	0.0256	0.0033	3.197e-15	0.0227	0.0032	6.913e-13	0.0208	0.003	7.386e-12
cg18353028	8	65669513	CYP7B1	-0.0255	0.0035	3.693e-13	-0.0115	0.0043	0.007773	-0.0259	0.0035	2.917e-13	-0.0258	0.0044	4.888e-09	-0.0265	0.0038	1.976e-12	-0.0235	0.0037	1.819e-10	-0.0259	0.0035	1.953e-13
cg17075888	7	95225339	PDK4;AC002451.3	-0.0241	0.0033	4.286e-13	-0.0118	0.0041	0.004372	-0.0244	0.0034	4.805e-13	-0.0307	0.0042	1.967e-13	-0.0233	0.0036	7.034e-11	-0.0246	0.0035	2.283e-12	-0.0233	0.0033	3.055e-12
cg00857282	6	16130727	MYLIP	0.0396	0.0055	4.935e-13	0.0237	0.0068	0.0004915	0.0416	0.0055	6.374e-14	0.0356	0.0069	2.236e-07	0.0409	0.0059	3.85e-12	0.0408	0.0058	1.496e-12	0.0358	0.0055	5.922e-11
cg04492909	8	102166926		0.0191	0.0027	7.481e-13	0.0094	0.0033	0.004391	0.0194	0.0027	7.329e-13	0.0198	0.0034	3.705e-09	0.0215	0.0029	5.881e-14	0.019	0.0028	1.249e-11	0.0187	0.0027	2.743e-12
cg20052079	6	15504923	JARID2	-0.0225	0.0032	1.343e-12	-0.0115	0.0039	0.003354	-0.0232	0.0032	4.853e-13	-0.0259	0.004	7.665e-11	-0.0236	0.0034	4.296e-12	-0.0229	0.0033	5.581e-12	-0.0234	0.0032	1.97e-13
cg13627479	7	5741213	RNF216	-0.0237	0.0034	1.665e-12	-0.0063	0.0041	0.1293	-0.0246	0.0034	3.892e-13	-0.0234	0.0042	2.811e-08	-0.0258	0.0036	8.151e-13	-0.0238	0.0035	1.311e-11	-0.0241	0.0034	8.522e-13
cg13413819	2	43191888		-0.0149	0.0021	1.715e-12	-0.0063	0.0026	0.01488	-0.0148	0.0021	3.893e-12	-0.0149	0.0026	1.938e-08	-0.0162	0.0023	8.71e-13	-0.0153	0.0022	5.802e-12	-0.015	0.0021	1.582e-12
cg23204398	8	126365081	NSMCE2;RP11-550A5.2	0.0259	0.0037	2.437e-12	0.002	0.0045	0.6628	0.0264	0.0037	1.817e-12	0.0311	0.0047	2.363e-11	0.0278	0.004	2.682e-12	0.0257	0.0039	4.959e-11	0.0273	0.0037	1.944e-13
cg12673638	9	134102723	NUP214	-0.0141	0.002	2.51e-12	-0.0098	0.0025	7.262e-05	-0.014	0.002	6.041e-12	-0.0167	0.0025	4.547e-11	-0.0134	0.0022	6.497e-10	-0.0135	0.0021	1.794e-10	-0.0134	0.002	2.779e-11
cg18871648	14	74227431	ELMSAN1;C14orf43	-0.0253	0.0036	2.649e-12	-0.0076	0.0045	0.09004	-0.0263	0.0037	6.743e-13	-0.0261	0.0045	9.46e-09	-0.0269	0.0039	4.504e-12	-0.0241	0.0038	2.43e-10	-0.0244	0.0036	1.79e-11
cg00733441	11	119189717	MCAM	0.0154	0.0022	2.85e-12	0.0137	0.0027	5.365e-07	0.0159	0.0022	7.951e-13	0.013	0.0028	2.597e-06	0.0157	0.0024	3.391e-11	0.0156	0.0023	1.259e-11	0.0148	0.0022	2.076e-11
cg26804423	7	8201134	ICA1	0.0163	0.0023	3.753e-12	0.004	0.0029	0.1686	0.0172	0.0024	3.798e-13	0.0179	0.0029	1.174e-09	0.0184	0.0025	2.303e-13	0.0161	0.0025	5.082e-11	0.0168	0.0023	7.692e-13
cg14262884	11	43757533	HSD17B12	-0.0219	0.0032	3.849e-12	-0.0103	0.0039	0.007885	-0.0224	0.0032	2.012e-12	-0.0247	0.004	4.836e-10	-0.0229	0.0034	1.425e-11	-0.0228	0.0033	5.932e-12	-0.0204	0.0032	1.102e-10
cg15730234	1	101759418		-0.0233	0.0034	3.921e-12	-0.0111	0.0041	0.007454	-0.0239	0.0034	1.811e-12	-0.023	0.0042	5.362e-08	-0.0236	0.0036	5.761e-11	-0.021	0.0035	2.886e-09	-0.0221	0.0034	4.497e-11
cg04463638	22	19512712	CLDN5	-0.0181	0.0026	4.107e-12	-0.015	0.0032	3.447e-06	-0.0188	0.0026	8.381e-13	-0.0179	0.0033	4.692e-08	-0.0169	0.0028	1.573e-09	-0.0189	0.0028	9.247e-12	-0.0173	0.0026	3.856e-11
cg18219651	20	56033002		-0.0195	0.0028	4.265e-12	-0.0124	0.0035	0.0003483	-0.0201	0.0028	1.379e-12	-0.0193	0.0035	4.61e-08	-0.0203	0.003	1.809e-11	-0.0193	0.003	9.552e-11	-0.0201	0.0028	9.591e-13
cg19750657	13	38935967	UFM1	0.021	0.003	4.439e-12	0.0067	0.0038	0.07436	0.0217	0.0031	1.457e-12	0.0222	0.0038	5.72e-09	0.0245	0.0033	5.409e-14	0.0217	0.0032	1.377e-11	0.0203	0.003	2.588e-11
cg19390658	7	30636176	GARS	-0.0404	0.0059	5.708e-12	-0.0241	0.0073	0.0009076	-0.0415	0.0059	2.664e-12	-0.0371	0.0074	4.841e-07	-0.046	0.0063	2.961e-13	-0.0389	0.0062	2.733e-10	-0.0334	0.0058	6.638e-09
cg26038971	3	14185774	AC093495.4	-0.0267	0.0039	6.815e-12	-0.0177	0.0048	0.0002382	-0.0272	0.0039	4.834e-12	-0.0285	0.0049	5.265e-09	-0.0265	0.0042	2.306e-10	-0.0262	0.0041	1.282e-10	-0.0261	0.0039	2.455e-11
cg10601624	12	6404377		-0.0171	0.0025	8.393e-12	-0.0089	0.0031	0.00368	-0.0175	0.0025	3.969e-12	-0.0206	0.0031	6.323e-11	-0.0166	0.0027	6.542e-10	-0.0173	0.0027	9.332e-11	-0.0172	0.0025	7.814e-12
cg00160670	21	35320599	LINC00649;AP000569.2;AP000569.8	-0.0264	0.0039	8.483e-12	-0.0194	0.0048	5.071e-05	-0.0263	0.0039	1.666e-11	-0.0336	0.0049	4.813e-12	-0.0274	0.0041	3.742e-11	-0.0266	0.0041	6.495e-11	-0.0257	0.0039	2.873e-11
cg07504977	10	102131012		0.023	0.0034	8.541e-12	0.0174	0.0042	2.871e-05	0.0231	0.0034	1.167e-11	0.0175	0.0042	3.658e-05	0.0264	0.0036	2.804e-13	0.0219	0.0035	3.639e-10	0.0189	0.0033	1.132e-08
cg10999423	1	222461592	RP11-400N13.1	0.0185	0.0027	9.372e-12	0.0148	0.0034	1.031e-05	0.0182	0.0027	3.406e-11	0.0163	0.0034	1.666e-06	0.0193	0.0029	3.273e-11	0.0179	0.0029	3.803e-10	0.017	0.0027	3.737e-10
cg14870271	17	76976010	LGALS3BP	0.0178	0.0026	1.044e-11	0.0066	0.0033	0.04224	0.0175	0.0027	4.628e-11	0.023	0.0033	2.501e-12	0.0186	0.0028	4.283e-11	0.0174	0.0027	2.316e-10	0.0179	0.0026	1.14e-11
cg02786370	4	2747928	TNIP2	-0.0258	0.0038	1.082e-11	0.0035	0.0047	0.4596	-0.0272	0.0038	1.477e-12	-0.0298	0.0048	4.219e-10	-0.029	0.0041	1.347e-12	-0.0265	0.004	2.384e-11	-0.0266	0.0038	3.451e-12
cg17750024	1	175538621	TNR	-0.0214	0.0031	1.107e-11	-0.0107	0.0039	0.006092	-0.0214	0.0032	1.789e-11	-0.022	0.004	2.743e-08	-0.0228	0.0034	1.601e-11	-0.0199	0.0033	2.056e-09	-0.02	0.0032	2.427e-10
cg08309687	21	35320596	AP000569.2;AP000569.8	-0.0239	0.0035	1.254e-11	-0.0171	0.0044	9.322e-05	-0.0246	0.0036	4.929e-12	-0.0304	0.0044	6.751e-12	-0.0251	0.0038	3.516e-11	-0.0244	0.0037	5.206e-11	-0.0231	0.0035	5.802e-11
cg05630316	8	56830679	LYN	-0.0184	0.0027	1.311e-11	-0.0144	0.0033	1.809e-05	-0.0184	0.0027	2.011e-11	-0.0149	0.0034	1.27e-05	-0.0194	0.0029	2.997e-11	-0.0198	0.0029	5.827e-12	-0.0174	0.0027	1.495e-10
cg03062284	2	122994061		-0.014	0.0021	1.783e-11	-0.0115	0.0026	7.717e-06	-0.0138	0.0021	6.648e-11	-0.0142	0.0026	6.428e-08	-0.0143	0.0022	1.796e-10	-0.0129	0.0022	4.504e-09	-0.0141	0.0021	1.33e-11
cg03068497	7	30635838	GARS	-0.0381	0.0057	1.93e-11	-0.0213	0.007	0.002375	-0.0382	0.0057	2.844e-11	-0.0371	0.0071	1.949e-07	-0.0423	0.0061	3.888e-12	-0.0367	0.006	7.29e-10	-0.0307	0.0055	2.836e-08
cg22488718	10	30876912		-0.016	0.0024	1.979e-11	-0.0086	0.0029	0.003375	-0.0166	0.0024	7.573e-12	-0.015	0.003	6.398e-07	-0.0176	0.0026	6.47e-12	-0.0151	0.0025	2.227e-09	-0.0159	0.0024	3.218e-11
cg19572574	10	63592731		-0.0213	0.0032	2.116e-11	-0.0067	0.0039	0.08749	-0.0219	0.0032	9.988e-12	-0.0216	0.004	6.606e-08	-0.0239	0.0034	2.44e-12	-0.0203	0.0033	9.252e-10	-0.0197	0.0032	6.155e-10
cg13373048	3	71892575		-0.0151	0.0023	2.247e-11	-0.0036	0.0028	0.196	-0.0153	0.0023	2.163e-11	-0.0178	0.0028	3.873e-10	-0.0185	0.0024	2.561e-14	-0.0146	0.0024	7.411e-10	-0.0151	0.0023	2.733e-11
cg10919522	14	74227441	C14orf43	-0.0222	0.0033	2.532e-11	-0.0043	0.0041	0.2981	-0.0231	0.0034	6.447e-12	-0.0247	0.0042	3.43e-09	-0.0238	0.0036	2.776e-11	-0.0202	0.0035	7.743e-09	-0.0215	0.0033	1.18e-10
cg01243823	16	50732212	NOD2	-0.0277	0.0042	2.718e-11	-0.0155	0.0051	0.002595	-0.0285	0.0042	1.185e-11	-0.0292	0.0052	2.16e-08	-0.0282	0.0045	2.645e-10	-0.0245	0.0043	1.773e-08	-0.0265	0.0042	2.042e-10
cg03247245	12	67272574		-0.0175	0.0026	3.03e-11	-0.0169	0.0032	1.921e-07	-0.0174	0.0027	5.551e-11	-0.0156	0.0033	2.409e-06	-0.0178	0.0028	3.011e-10	-0.0174	0.0028	3.668e-10	-0.0168	0.0026	1.787e-10
cg15546194	3	137800724	DZIP1L	0.0155	0.0023	3.416e-11	0.0039	0.0029	0.1729	0.0151	0.0024	1.844e-10	0.0171	0.003	6.451e-09	0.0163	0.0025	9.312e-11	0.0157	0.0025	2.076e-10	0.0146	0.0024	5.651e-10
cg10589813	20	48809978		-0.0155	0.0023	4.426e-11	-0.0116	0.0029	6.222e-05	-0.0157	0.0024	3.884e-11	-0.0135	0.003	4.697e-06	-0.0167	0.0025	3.56e-11	-0.0155	0.0025	3.638e-10	-0.0131	0.0023	1.665e-08
cg25705792	21	35320017	LINC00649;AP000569.2;AP000569.8	-0.0171	0.0026	4.734e-11	-0.0091	0.0032	0.004408	-0.0172	0.0026	5.352e-11	-0.0234	0.0033	7.327e-13	-0.0185	0.0028	3.143e-11	-0.0182	0.0028	3.512e-11	-0.0172	0.0026	3.993e-11
cg24961061	6	109006376		-0.0194	0.0029	4.912e-11	-0.0105	0.0036	0.004041	-0.0199	0.003	2.205e-11	-0.0184	0.0037	7.091e-07	-0.0203	0.0032	1.355e-10	-0.0177	0.0031	9.387e-09	-0.0187	0.003	2.317e-10
cg25178683	17	76976267	LGALS3BP	0.0171	0.0026	5.074e-11	0.0084	0.0032	0.009842	0.0171	0.0026	1.015e-10	0.0208	0.0033	1.899e-10	0.0172	0.0028	7.721e-10	0.0167	0.0027	8.8e-10	0.0173	0.0026	3.426e-11
cg20788426	2	219194421	PNKD;CATIP-AS2;AC021016.8	-0.016	0.0025	6.022e-11	-0.011	0.003	0.0002698	-0.0163	0.0025	5.397e-11	-0.0154	0.0031	5.868e-07	-0.0168	0.0026	1.931e-10	-0.0161	0.0026	5.204e-10	-0.0159	0.0025	9.448e-11
cg00199799	10	130894873		-0.0235	0.0036	6.838e-11	-0.0177	0.0045	7.463e-05	-0.0229	0.0036	3.176e-10	-0.0214	0.0045	2.223e-06	-0.0236	0.0039	1.01e-09	-0.0221	0.0038	5.068e-09	-0.0215	0.0036	2.241e-09
cg24709587	6	159526055		-0.0173	0.0027	7.564e-11	-0.0149	0.0033	5.54e-06	-0.0174	0.0027	1.098e-10	-0.0166	0.0033	6.781e-07	-0.0184	0.0029	1.085e-10	-0.0186	0.0028	3.539e-11	-0.0155	0.0027	5.379e-09
cg22675726	18	3179889	MYOM1	0.0248	0.0038	7.626e-11	0.0127	0.0047	0.007323	0.0255	0.0039	4.141e-11	0.0225	0.0048	2.845e-06	0.0286	0.0041	2.955e-12	0.0236	0.004	4.315e-09	0.0242	0.0038	2.635e-10
cg05710777	2	65089821	LOC101927438;AC007880.1	-0.0216	0.0033	8.185e-11	-0.0158	0.0041	0.000131	-0.0233	0.0034	4.372e-12	-0.0107	0.0042	0.009917	-0.0257	0.0036	6.363e-13	-0.0213	0.0035	1.314e-09	-0.0211	0.0033	2.469e-10
cg09737197	11	68607675	CPT1A	-0.0305	0.0047	8.591e-11	-0.02	0.0058	0.0005562	-0.0322	0.0047	1.269e-11	-0.0335	0.0059	1.35e-08	-0.0282	0.005	2.219e-08	-0.0307	0.005	6.389e-10	-0.0263	0.0047	1.767e-08
cg23643501	6	41131011	TREM2	-0.0109	0.0017	8.679e-11	-0.0083	0.0021	6.892e-05	-0.0115	0.0017	1.399e-11	-0.0094	0.0021	9.454e-06	-0.0113	0.0018	4.248e-10	-0.011	0.0018	6.183e-10	-0.0118	0.0017	2.198e-12
cg07136133	11	36422377	PRR5L	-0.0209	0.0032	8.715e-11	-0.0078	0.004	0.04851	-0.0221	0.0033	1.275e-11	-0.0204	0.0041	5.126e-07	-0.0221	0.0035	1.698e-10	-0.0198	0.0034	5.43e-09	-0.0211	0.0032	7.669e-11
cg16734615	12	64477193	SRGAP1;RP11-196H14.2	0.0216	0.0033	8.811e-11	0.0073	0.0041	0.07395	0.0223	0.0034	3.938e-11	0.0193	0.0042	4.26e-06	0.0259	0.0036	4.447e-13	0.0216	0.0035	9.376e-10	0.02	0.0033	2.135e-09
cg23032421	3	3152038	IL5RA	-0.0165	0.0026	1.087e-10	-0.0087	0.0032	0.005988	-0.0172	0.0026	3.058e-11	-0.0192	0.0032	2.413e-09	-0.0151	0.0027	3.996e-08	-0.0162	0.0027	1.508e-09	-0.017	0.0026	3.11e-11
cg27634355	15	70920164		-0.0187	0.0029	1.154e-10	-0.0147	0.0036	3.922e-05	-0.0195	0.0029	3.159e-11	-0.0183	0.0036	5.457e-07	-0.0192	0.0031	6.67e-10	-0.0175	0.0031	1.414e-08	-0.0183	0.0029	3.331e-10
cg12919873	21	38929815	TMPRSS3	-0.027	0.0042	1.158e-10	-0.0134	0.0052	0.009894	-0.0285	0.0042	1.914e-11	-0.0282	0.0053	8.406e-08	-0.0247	0.0045	4.34e-08	-0.0259	0.0044	4.016e-09	-0.0265	0.0042	3.093e-10
cg26403843	5	158634085	RNF145	0.028	0.0044	1.323e-10	0.0128	0.0054	0.01804	0.0287	0.0044	8.429e-11	0.0292	0.0055	9.86e-08	0.0313	0.0047	2.464e-11	0.0296	0.0046	1.477e-10	0.0268	0.0044	8.833e-10
cg19920923	5	150463164	TNIP1	-0.015	0.0023	1.359e-10	-0.0117	0.0029	4.734e-05	-0.0148	0.0024	3.396e-10	-0.0138	0.0029	2.529e-06	-0.0144	0.0025	8.446e-09	-0.014	0.0024	9.883e-09	-0.0149	0.0023	1.918e-10
cg13053471	1	235147039		-0.0138	0.0021	1.372e-10	0.0005	0.0026	0.8486	-0.0142	0.0022	5.487e-11	-0.0187	0.0027	3.593e-12	-0.0153	0.0023	3.21e-11	-0.0133	0.0022	3.523e-09	-0.0144	0.0021	2.168e-11
cg07263052	16	87808673	LOC102724467;RP4-536B24.4	0.0284	0.0044	1.422e-10	0.0172	0.0055	0.00175	0.0286	0.0045	1.76e-10	0.0345	0.0056	5.163e-10	0.0292	0.0048	8.242e-10	0.0301	0.0047	9.932e-11	0.0261	0.0044	3.787e-09
cg01000850	1	209941843	TRAF3IP3	-0.0258	0.004	1.461e-10	-0.016	0.005	0.001279	-0.0257	0.0041	2.61e-10	-0.0308	0.0051	1.134e-09	-0.0264	0.0043	1.057e-09	-0.0259	0.0042	1.086e-09	-0.0259	0.004	1.589e-10
cg09102332	7	20498337		-0.0279	0.0044	1.484e-10	-0.0186	0.0054	0.0005848	-0.028	0.0044	2.271e-10	-0.0287	0.0055	1.683e-07	-0.0297	0.0047	2.301e-10	-0.0271	0.0046	4.318e-09	-0.0262	0.0044	2.087e-09
cg20907614	8	29914963		-0.022	0.0035	1.964e-10	-0.0099	0.0043	0.02007	-0.0221	0.0035	2.379e-10	-0.0214	0.0043	7.971e-07	-0.0228	0.0037	7.441e-10	-0.0224	0.0037	8.873e-10	-0.0206	0.0035	2.664e-09
cg04847110	15	40620444		-0.0161	0.0025	2.197e-10	-0.007	0.0031	0.02576	-0.016	0.0026	4.321e-10	-0.0162	0.0032	3.625e-07	-0.0175	0.0027	1.254e-10	-0.0167	0.0027	3.849e-10	-0.0153	0.0025	1.88e-09
cg12547807	1	9473751		-0.0187	0.003	2.259e-10	-0.008	0.0036	0.02865	-0.0191	0.003	1.684e-10	-0.0186	0.0037	5.451e-07	-0.0191	0.0032	1.842e-09	-0.0176	0.0031	1.31e-08	-0.0186	0.003	3.321e-10
cg01787285	1	2162682	SKI	-0.0277	0.0044	2.266e-10	-0.0146	0.0054	0.006767	-0.0289	0.0044	6.097e-11	-0.0304	0.0055	2.839e-08	-0.0271	0.0047	7.572e-09	-0.0279	0.0046	1.341e-09	-0.0268	0.0044	8.57e-10
cg00144816	2	28498080	BRE	-0.0148	0.0023	2.664e-10	-0.0004	0.0029	0.8822	-0.016	0.0024	1.633e-11	-0.0161	0.0029	4.668e-08	-0.0156	0.0025	5.451e-10	-0.0142	0.0025	7.631e-09	-0.0148	0.0024	3.586e-10
cg21489638	7	130671028	LINC-PINT;AC058791.2	-0.0216	0.0034	2.733e-10	-0.0128	0.0042	0.002588	-0.0229	0.0035	3.577e-11	-0.0256	0.0043	2.774e-09	-0.0188	0.0037	3.447e-07	-0.0214	0.0036	3.219e-09	-0.0213	0.0034	5.747e-10
cg17214023	2	10176748		-0.0143	0.0023	2.85e-10	-0.013	0.0028	3.064e-06	-0.0145	0.0023	2.195e-10	-0.0127	0.0028	7.611e-06	-0.0134	0.0024	3.759e-08	-0.0143	0.0024	2.326e-09	-0.0134	0.0023	3.607e-09
cg21123686	5	64399755		-0.0148	0.0024	2.915e-10	-0.0096	0.0029	0.0008948	-0.0155	0.0024	6.253e-11	-0.0171	0.003	7.96e-09	-0.0151	0.0025	2.041e-09	-0.0163	0.0025	4.345e-11	-0.014	0.0024	3.058e-09
cg23466388	1	61890179	NFIA	0.0172	0.0027	3.166e-10	0.0077	0.0034	0.02185	0.0173	0.0028	4.688e-10	0.0139	0.0034	5.243e-05	0.0193	0.0029	5.133e-11	0.0163	0.0029	2.095e-08	0.0161	0.0027	3.757e-09
cg12947261	6	156349624		-0.0234	0.0037	3.307e-10	-0.0159	0.0046	0.0005802	-0.0234	0.0038	5.902e-10	-0.0281	0.0047	1.949e-09	-0.0252	0.004	3.094e-10	-0.0251	0.0039	1.855e-10	-0.0235	0.0037	3.796e-10
cg19202384	17	79894511	PYCR1	-0.0175	0.0028	3.345e-10	-0.0103	0.0034	0.002811	-0.0174	0.0028	6.676e-10	-0.0193	0.0035	3.895e-08	-0.017	0.003	1.43e-08	-0.0182	0.0029	5.408e-10	-0.0145	0.0027	1.398e-07
cg15357118	2	128927972	UGGT1	0.0159	0.0025	3.801e-10	0.0055	0.0031	0.07836	0.016	0.0026	4.874e-10	0.0164	0.0032	3.092e-07	0.0181	0.0027	3.281e-11	0.0157	0.0027	5.652e-09	0.0148	0.0025	5.744e-09
cg10251538	3	108800886	MORC1	-0.021	0.0034	3.903e-10	-0.0063	0.0041	0.1302	-0.0217	0.0034	1.837e-10	-0.0196	0.0042	3.41e-06	-0.0232	0.0036	1.256e-10	-0.0207	0.0035	5.027e-09	-0.0207	0.0034	9.839e-10
cg17936938	6	7866213	BMP6	0.0146	0.0023	4.041e-10	0.0099	0.0029	0.0006672	0.0151	0.0024	2.072e-10	0.0155	0.0029	1.383e-07	0.0155	0.0025	7.652e-10	0.0137	0.0024	2.102e-08	0.0131	0.0023	1.797e-08
cg16733226	10	12447269	CAMK1D	-0.0323	0.0052	4.545e-10	-0.0241	0.0064	0.0001872	-0.032	0.0052	1.038e-09	-0.0325	0.0065	6.021e-07	-0.0319	0.0056	9.473e-09	-0.0291	0.0054	7.087e-08	-0.0323	0.0052	4.909e-10
cg11294276	15	59608231	MYO1E	0.0195	0.0031	4.654e-10	0.0108	0.0039	0.005397	0.0197	0.0032	5.144e-10	0.0222	0.0039	1.757e-08	0.0215	0.0034	1.601e-10	0.0195	0.0033	4.571e-09	0.0192	0.0031	9.906e-10
cg08666707	6	41456441		-0.0161	0.0026	5.097e-10	-0.0109	0.0032	0.0006083	-0.0159	0.0026	1.185e-09	-0.0179	0.0032	3.77e-08	-0.0148	0.0028	9.86e-08	-0.0158	0.0027	8.521e-09	-0.0162	0.0026	4.63e-10
cg02841972	2	10176151		-0.0182	0.0029	5.275e-10	-0.007	0.0036	0.05261	-0.0183	0.003	6.225e-10	-0.0212	0.0037	8.249e-09	-0.0184	0.0031	5.457e-09	-0.018	0.0031	6.353e-09	-0.0173	0.0029	4.528e-09
cg04816311	7	1066650	C7orf50	0.0248	0.004	5.481e-10	0.012	0.0049	0.01473	0.0253	0.004	3.671e-10	0.0248	0.005	7.426e-07	0.0252	0.0043	3.904e-09	0.0241	0.0042	1.057e-08	0.026	0.004	7.888e-11
cg08726900	16	89550474	ANKRD11	-0.0254	0.0041	5.809e-10	-0.0106	0.0051	0.03678	-0.026	0.0041	3.367e-10	-0.0301	0.0052	5.147e-09	-0.0282	0.0044	1.564e-10	-0.0243	0.0043	1.582e-08	-0.0253	0.0041	8.124e-10
cg12718985	2	139273777	SPOPL	-0.0185	0.003	6.147e-10	-0.005	0.0037	0.1716	-0.019	0.003	2.959e-10	-0.0182	0.0038	1.33e-06	-0.0221	0.0032	5.319e-12	-0.0167	0.0031	1.029e-07	-0.0192	0.003	1.052e-10
cg17061862	11	9590431		-0.0244	0.0039	6.264e-10	-0.0153	0.0049	0.00168	-0.0247	0.004	6.105e-10	-0.0273	0.005	3.686e-08	-0.0226	0.0042	9.173e-08	-0.0253	0.0042	1.538e-09	-0.0248	0.004	3.67e-10
cg03957124	6	37016869		-0.013	0.0021	7.697e-10	-0.0049	0.0026	0.0572	-0.0132	0.0021	5.638e-10	-0.0138	0.0027	2.059e-07	-0.0138	0.0023	9.827e-10	-0.0114	0.0022	2.723e-07	-0.0128	0.0021	1.596e-09
cg13502023	11	18354034	GTF2H1	-0.0183	0.003	8.202e-10	-0.0055	0.0037	0.1313	-0.0178	0.003	3.423e-09	-0.019	0.0037	4.27e-07	-0.0211	0.0032	4.077e-11	-0.0173	0.0031	3.006e-08	-0.0182	0.003	1.249e-09
cg24069072	17	75281339	SEPT9	-0.0136	0.0022	8.563e-10	-0.0067	0.0027	0.01404	-0.0136	0.0022	1.397e-09	-0.012	0.0028	1.724e-05	-0.0156	0.0024	6.061e-11	-0.0144	0.0023	7.53e-10	-0.0143	0.0022	1.389e-10
cg09276451	16	4421603	VASN;CORO7	-0.0169	0.0028	8.575e-10	-0.0111	0.0034	0.001162	-0.0167	0.0028	2.138e-09	-0.0148	0.0035	2.079e-05	-0.0183	0.003	6.443e-10	-0.0167	0.0029	7.672e-09	-0.0164	0.0028	3.013e-09
cg03623025	17	73818219	UNK;AC087289.1	0.0123	0.002	8.953e-10	0.0068	0.0025	0.005572	0.0121	0.002	2.466e-09	0.0134	0.0025	1.139e-07	0.0129	0.0022	2.249e-09	0.0115	0.0021	5.138e-08	0.0119	0.002	3.192e-09
cg05603985	1	2161049	SKI	-0.0162	0.0026	8.982e-10	-0.0082	0.0033	0.01157	-0.0162	0.0027	1.261e-09	-0.0154	0.0033	3.541e-06	-0.0147	0.0028	2.236e-07	-0.0168	0.0028	1.533e-09	-0.0133	0.0026	3.275e-07
cg07960624	8	119208486	SAMD12	-0.0213	0.0035	9.18e-10	-0.0072	0.0043	0.09704	-0.022	0.0035	4.148e-10	-0.0227	0.0044	2.063e-07	-0.0233	0.0037	4.788e-10	-0.0213	0.0037	5.76e-09	-0.022	0.0035	3.172e-10
cg14518796	14	67928319	TMEM229B	0.0145	0.0024	9.463e-10	0.0101	0.0029	0.0005461	0.0151	0.0024	3.33e-10	0.0122	0.003	4.346e-05	0.0165	0.0025	9.723e-11	0.0148	0.0025	2.081e-09	0.0135	0.0024	1.318e-08
cg17064907	3	194407750	FAM43A	-0.0241	0.0039	9.562e-10	-0.0175	0.0049	0.0003211	-0.0247	0.004	6.055e-10	-0.0287	0.005	7.231e-09	-0.0245	0.0042	7.051e-09	-0.0261	0.0041	2.603e-10	-0.0215	0.0039	4.426e-08
cg04516337	1	112942287	CTTNBP2NL	-0.0134	0.0022	9.959e-10	-0.0082	0.0027	0.002565	-0.0132	0.0022	2.735e-09	-0.0137	0.0028	8.014e-07	-0.014	0.0024	2.932e-09	-0.0137	0.0023	3.117e-09	-0.0132	0.0022	2.656e-09
cg23004884	14	90378209	EFCAB11;RP11-33N16.3	-0.0218	0.0036	1.001e-09	-0.0134	0.0044	0.002239	-0.0225	0.0036	4.413e-10	-0.0194	0.0045	1.496e-05	-0.0218	0.0038	1.255e-08	-0.0225	0.0038	2.55e-09	-0.0201	0.0036	1.748e-08
cg11047325	17	76354934	SOCS3	-0.0277	0.0045	1.011e-09	0.0039	0.0056	0.491	-0.028	0.0046	1.096e-09	-0.0327	0.0057	9.413e-09	-0.034	0.0049	2.847e-12	-0.0304	0.0047	1.286e-10	-0.0268	0.0046	3.794e-09
cg26950531	19	38704515	DPF1	-0.0294	0.0048	1.036e-09	-0.0047	0.006	0.4302	-0.0313	0.0049	1.246e-10	-0.0361	0.006	2.236e-09	-0.0319	0.0052	6.738e-10	-0.0274	0.0051	6.057e-08	-0.0303	0.0048	3.203e-10
cg12593793	1	156074135	LMNA	-0.0201	0.0033	1.072e-09	-0.0072	0.0041	0.07785	-0.0204	0.0033	1.061e-09	-0.0224	0.0041	6.519e-08	-0.0206	0.0035	5.891e-09	-0.0195	0.0035	2.321e-08	-0.0204	0.0033	7.85e-10
cg18033594	11	75537636	UVRAG	-0.0159	0.0026	1.082e-09	-0.01	0.0032	0.001828	-0.0162	0.0026	7.691e-10	-0.0119	0.0033	0.0002879	-0.0162	0.0028	6.396e-09	-0.0155	0.0027	1.611e-08	-0.0155	0.0026	3.432e-09
cg01884891	12	116975346		-0.0158	0.0026	1.096e-09	-0.0128	0.0032	7.572e-05	-0.016	0.0026	1.076e-09	-0.0154	0.0033	2.189e-06	-0.0143	0.0028	2.938e-07	-0.0143	0.0027	1.416e-07	-0.0152	0.0026	5.44e-09
cg06975262	5	171805000	SH3PXD2B	-0.0128	0.0021	1.122e-09	-0.0074	0.0026	0.004698	-0.0132	0.0021	5.193e-10	-0.012	0.0026	5.247e-06	-0.0129	0.0023	1.065e-08	-0.0113	0.0022	2.11e-07	-0.0126	0.0021	2.317e-09
cg07214466	12	104892360	CHST11	-0.0234	0.0038	1.13e-09	-0.0072	0.0047	0.1303	-0.0233	0.0039	2.132e-09	-0.0227	0.0048	2.889e-06	-0.0259	0.0041	3.896e-10	-0.0224	0.004	2.711e-08	-0.0214	0.0039	2.693e-08
cg00858665	15	74067266		0.0137	0.0022	1.149e-09	0.0144	0.0028	1.92e-07	0.0136	0.0023	2.277e-09	0.0114	0.0028	5.971e-05	0.0133	0.0024	3.843e-08	0.0131	0.0024	3.308e-08	0.0116	0.0022	2.226e-07
cg20710777	5	110411740	TSLP	-0.027	0.0044	1.149e-09	-0.0117	0.0055	0.03249	-0.0276	0.0045	7.692e-10	-0.0238	0.0056	2.007e-05	-0.0294	0.0048	6.517e-10	-0.0234	0.0047	6.326e-07	-0.0254	0.0045	1.113e-08
cg18181703	17	76354621	SOCS3	-0.0179	0.003	1.199e-09	0.0034	0.0036	0.3493	-0.0183	0.003	9.424e-10	-0.0222	0.0037	2.018e-09	-0.0218	0.0032	6.121e-12	-0.0195	0.0031	2.331e-10	-0.0175	0.003	3.143e-09
cg08542560	5	14671841	OTULIN;FAM105B	-0.0248	0.0041	1.216e-09	-0.0171	0.005	0.0006644	-0.0243	0.0041	3.659e-09	-0.0235	0.0051	4.443e-06	-0.0249	0.0044	1.339e-08	-0.0253	0.0043	3.243e-09	-0.0232	0.0041	1.309e-08
cg07978331	16	75046041	ZNRF1	-0.0171	0.0028	1.334e-09	-0.0067	0.0035	0.05365	-0.0168	0.0028	3.624e-09	-0.0174	0.0035	8.826e-07	-0.019	0.003	3.386e-10	-0.0163	0.003	3.746e-08	-0.0153	0.0028	5.984e-08
cg14798967	15	48874772	FBN1	-0.0195	0.0032	1.401e-09	-0.0138	0.004	0.0005232	-0.0199	0.0033	9.563e-10	-0.015	0.004	0.00022	-0.0213	0.0035	7.149e-10	-0.0205	0.0034	1.367e-09	-0.0194	0.0032	1.891e-09
cg10975897	6	15504844	JARID2	-0.0166	0.0027	1.425e-09	-0.0102	0.0034	0.002495	-0.0177	0.0028	1.718e-10	-0.0166	0.0035	1.446e-06	-0.0164	0.0029	2.377e-08	-0.018	0.0029	5.189e-10	-0.0172	0.0028	4.528e-10
cg27086356	3	170627562	EIF5A2	-0.0227	0.0037	1.463e-09	-0.0036	0.0046	0.4342	-0.0227	0.0038	1.997e-09	-0.0237	0.0047	4.646e-07	-0.027	0.004	1.938e-11	-0.0218	0.0039	3.07e-08	-0.0232	0.0038	6.616e-10
cg10368122	12	120697340	PXN	-0.0108	0.0018	1.773e-09	-0.008	0.0022	0.0002989	-0.0111	0.0018	1.202e-09	-0.0094	0.0023	3.506e-05	-0.0114	0.0019	4.031e-09	-0.0111	0.0019	5.398e-09	-0.0097	0.0018	6.031e-08
cg02398240	2	128256334	IWS1	-0.019	0.0032	1.798e-09	-0.0017	0.0039	0.6596	-0.0198	0.0032	5.394e-10	-0.0244	0.004	8.5e-10	-0.02	0.0034	3.415e-09	-0.0185	0.0033	2.775e-08	-0.0194	0.0032	9.055e-10
cg05440070	15	45898653	BLOC1S6;PLDN;RP11-96O20.4	0.0171	0.0029	1.815e-09	0.0118	0.0035	0.0007479	0.0183	0.0029	2.06e-10	0.0127	0.0036	0.0003885	0.0189	0.0031	6.597e-10	0.0162	0.003	6.491e-08	0.0168	0.0029	4.624e-09
cg17032689	11	102175583		-0.011	0.0018	1.839e-09	-0.0044	0.0022	0.0496	-0.0112	0.0018	1.265e-09	-0.011	0.0023	1.796e-06	-0.0123	0.002	3.127e-10	-0.0109	0.0019	1.255e-08	-0.0111	0.0018	1.312e-09
cg15831217	14	79542386	NRXN3;CTD-2243E23.1	-0.0203	0.0034	1.849e-09	-0.0198	0.0042	2.135e-06	-0.0204	0.0034	2.075e-09	-0.0161	0.0042	0.0001425	-0.0201	0.0036	2.836e-08	-0.0197	0.0035	2.529e-08	-0.0183	0.0034	5.998e-08
cg13123009	6	31681882	LY6G6E;LY6G6D	0.0156	0.0026	2.034e-09	0.0103	0.0032	0.001392	0.0159	0.0026	1.368e-09	0.014	0.0033	1.798e-05	0.0174	0.0028	4.782e-10	0.0138	0.0027	4.914e-07	0.0148	0.0026	1.316e-08
cg05219896	15	70492278	AC011648.1	-0.0164	0.0027	2.047e-09	-0.0082	0.0034	0.01533	-0.0164	0.0028	2.634e-09	-0.0182	0.0034	1.227e-07	-0.0182	0.0029	5.237e-10	-0.0173	0.0029	1.789e-09	-0.0152	0.0027	2.602e-08
cg20849150	1	59522993	RP11-145M4.2;RP11-145M4.1;RP11-145M4.3	-0.0135	0.0023	2.266e-09	-0.0088	0.0028	0.001562	-0.0138	0.0023	1.296e-09	-0.0132	0.0028	3.321e-06	-0.0128	0.0024	1.319e-07	-0.0153	0.0024	1.317e-10	-0.0129	0.0023	1.252e-08
cg24162801	1	184504284	C1orf21	0.0127	0.0021	2.307e-09	0.009	0.0026	0.0006158	0.0128	0.0022	3.043e-09	0.013	0.0027	1.211e-06	0.0125	0.0023	5.183e-08	0.0121	0.0022	7.076e-08	0.0116	0.0021	5.182e-08
cg22883712	20	6015349	CRLS1	0.014	0.0023	2.344e-09	0.0079	0.0029	0.006499	0.0146	0.0024	6.742e-10	0.0142	0.0029	1.452e-06	0.0156	0.0025	5.373e-10	0.0145	0.0025	4.875e-09	0.0128	0.0023	4.891e-08
cg07768696	17	55676682	MSI2	-0.0125	0.0021	2.836e-09	-0.004	0.0026	0.1264	-0.0129	0.0021	1.271e-09	-0.0147	0.0026	2.468e-08	-0.0128	0.0023	1.243e-08	-0.0125	0.0022	1.859e-08	-0.0129	0.0021	9.838e-10
cg13903162	4	139163019	SLC7A11	-0.0238	0.004	3.376e-09	-0.0225	0.005	5.877e-06	-0.0234	0.0041	8.431e-09	-0.0203	0.0051	6.13e-05	-0.0264	0.0043	9.153e-10	-0.0206	0.0042	1.08e-06	-0.0175	0.0039	6.162e-06
cg08673945	9	20490677	MLLT3	-0.016	0.0027	3.507e-09	-0.0067	0.0033	0.04526	-0.0163	0.0027	2.573e-09	-0.0154	0.0034	6.202e-06	-0.0175	0.0029	1.515e-09	-0.0156	0.0028	4.615e-08	-0.0149	0.0027	3.546e-08
cg19261626	7	5739735	RNF216	-0.0262	0.0044	3.562e-09	-0.0154	0.0055	0.004983	-0.0268	0.0045	2.155e-09	-0.0286	0.0056	2.694e-07	-0.0266	0.0048	2.281e-08	-0.0247	0.0047	1.303e-07	-0.0265	0.0044	2.714e-09
cg09554443	1	167487762	CD247	-0.0184	0.0031	3.988e-09	-0.0031	0.0039	0.4199	-0.0188	0.0032	2.709e-09	-0.0234	0.0039	2.439e-09	-0.0186	0.0034	2.835e-08	-0.0181	0.0033	3.292e-08	-0.0185	0.0031	3.333e-09
cg12729894	11	1774378	HCCA2;CTSD	-0.0164	0.0028	4.211e-09	-0.009	0.0035	0.008855	-0.0161	0.0028	1.229e-08	-0.0159	0.0035	6.234e-06	-0.0185	0.003	6.744e-10	-0.0164	0.0029	2.322e-08	-0.0161	0.0028	8.581e-09
cg08548559	22	31686097	PIK3IP1	-0.0257	0.0044	4.22e-09	-0.0097	0.0054	0.0747	-0.0272	0.0044	8.324e-10	-0.0262	0.0055	1.822e-06	-0.0282	0.0047	2.049e-09	-0.0249	0.0046	5.672e-08	-0.0253	0.0044	8.227e-09
cg23320029	3	171004750	TNIK	-0.0215	0.0037	4.283e-09	-0.0135	0.0045	0.002849	-0.0223	0.0037	1.46e-09	-0.022	0.0046	1.675e-06	-0.0198	0.0039	4.566e-07	-0.0194	0.0038	4.048e-07	-0.0201	0.0037	4.158e-08
cg22304262	19	47287778	SLC1A5	-0.018	0.0031	4.583e-09	-0.009	0.0038	0.01789	-0.0177	0.0031	1.352e-08	-0.0199	0.0039	2.517e-07	-0.0184	0.0033	2.443e-08	-0.0176	0.0032	5.125e-08	-0.0141	0.003	2.586e-06
cg22103219	7	101934892	SH2B2	-0.0192	0.0033	4.611e-09	-0.0078	0.0041	0.05399	-0.0193	0.0033	6.251e-09	-0.0206	0.0041	5.615e-07	-0.0186	0.0035	1.251e-07	-0.0187	0.0035	7.215e-08	-0.0187	0.0033	1.346e-08
cg05713943	13	97912352	MBNL2	-0.0105	0.0018	4.683e-09	-0.0034	0.0022	0.1251	-0.0106	0.0018	5.21e-09	-0.0126	0.0023	2.436e-08	-0.0108	0.0019	2.274e-08	-0.0105	0.0019	2.803e-08	-0.0086	0.0018	1.268e-06
cg12726743	10	75634848	CAMK2G	-0.0169	0.0029	4.896e-09	-0.0044	0.0036	0.2193	-0.0172	0.0029	3.692e-09	-0.019	0.0036	1.559e-07	-0.0188	0.0031	1.452e-09	-0.0156	0.003	2.122e-07	-0.016	0.0029	3.637e-08
cg18394552	5	159428643		0.0182	0.0031	4.909e-09	0.0082	0.0038	0.03205	0.018	0.0031	1.008e-08	0.013	0.0039	0.0008693	0.0219	0.0033	5.203e-11	0.0183	0.0033	2.019e-08	0.0151	0.0031	9.225e-07
cg00622905	9	137283224	RXRA	-0.0143	0.0024	5.061e-09	-0.0084	0.003	0.005555	-0.0143	0.0025	6.811e-09	-0.0143	0.0031	3.723e-06	-0.0158	0.0026	1.826e-09	-0.0137	0.0026	9.836e-08	-0.0141	0.0025	1.051e-08
cg09349128	22	50327986		-0.0157	0.0027	5.484e-09	0.0067	0.0033	0.04228	-0.0159	0.0027	4.962e-09	-0.0192	0.0034	1.36e-08	-0.021	0.0029	3.316e-13	-0.017	0.0028	1.609e-09	-0.0158	0.0027	4.277e-09
cg11219937	12	64664370	C12orf56;RPS11P6	-0.0185	0.0032	6.004e-09	-0.0128	0.004	0.001179	-0.018	0.0032	2.115e-08	-0.0207	0.004	2.222e-07	-0.0183	0.0034	7.975e-08	-0.0164	0.0033	8.633e-07	-0.017	0.0032	1.019e-07
cg05201300	5	172443740	ATP6V0E1	-0.0152	0.0026	6.277e-09	-0.014	0.0032	1.428e-05	-0.015	0.0026	1.239e-08	-0.0138	0.0033	2.573e-05	-0.016	0.0028	1.203e-08	-0.0157	0.0028	1.277e-08	-0.0157	0.0026	1.914e-09
cg01597398	17	40250727		-0.0125	0.0022	6.709e-09	-0.0093	0.0027	0.0004971	-0.0128	0.0022	5.624e-09	-0.0114	0.0027	2.646e-05	-0.0125	0.0023	8.268e-08	-0.0112	0.0023	1.024e-06	-0.0129	0.0022	3.003e-09
cg17792970	20	49125445	PTPN1	0.0134	0.0023	6.712e-09	0.0048	0.0029	0.09402	0.0135	0.0023	9.032e-09	0.0131	0.0029	7.145e-06	0.0145	0.0025	5.274e-09	0.0141	0.0025	9.365e-09	0.0121	0.0023	1.698e-07
cg18824549	17	47807591	FAM117A	-0.0177	0.0031	6.749e-09	-0.0158	0.0038	2.9e-05	-0.0182	0.0031	3.853e-09	-0.0158	0.0038	4.049e-05	-0.0165	0.0033	5.012e-07	-0.0165	0.0032	2.146e-07	-0.0158	0.0031	2.149e-07
cg09019636	2	62964766	EHBP1	-0.0151	0.0026	6.921e-09	-0.005	0.0032	0.1162	-0.0155	0.0026	3.936e-09	-0.0151	0.0033	3.857e-06	-0.0173	0.0028	6.038e-10	-0.0157	0.0027	8.631e-09	-0.0148	0.0026	1.63e-08
cg09409865	20	33169887	PIGU	-0.0145	0.0025	7.422e-09	-0.0049	0.0031	0.1109	-0.0143	0.0025	1.582e-08	-0.013	0.0032	3.492e-05	-0.017	0.0027	2.7e-10	-0.0143	0.0026	5.425e-08	-0.0145	0.0025	8.954e-09
cg06559575	12	53490352	IGFBP6	-0.0136	0.0024	7.611e-09	-0.0025	0.0029	0.3865	-0.014	0.0024	5.019e-09	-0.0146	0.003	8.834e-07	-0.0159	0.0025	3.64e-10	-0.0141	0.0025	1.122e-08	-0.0147	0.0024	6.029e-10
cg06012428	6	157477204	ARID1B	-0.0156	0.0027	7.65e-09	-0.0052	0.0033	0.1178	-0.0157	0.0027	9.381e-09	-0.0173	0.0034	3.751e-07	-0.0173	0.0029	2.322e-09	-0.0151	0.0029	1.381e-07	-0.0159	0.0027	4.33e-09
cg26879335	3	50630065		-0.0147	0.0025	7.848e-09	-0.0061	0.0031	0.0518	-0.0145	0.0026	1.672e-08	-0.0158	0.0032	7.919e-07	-0.0179	0.0027	5.973e-11	-0.0135	0.0027	4.46e-07	-0.0143	0.0026	2.158e-08
cg13750140	1	41688346	SCMH1	0.0192	0.0033	7.966e-09	0.0114	0.0041	0.005635	0.0196	0.0034	6.212e-09	0.0183	0.0042	1.31e-05	0.0213	0.0036	2.885e-09	0.0191	0.0035	6.033e-08	0.0189	0.0033	1.546e-08
cg12431339	10	73992901	ANAPC16	-0.0142	0.0025	8.159e-09	-0.0053	0.003	0.08355	-0.0144	0.0025	7.637e-09	-0.0144	0.0031	3.391e-06	-0.0165	0.0026	4.851e-10	-0.014	0.0026	6.91e-08	-0.0145	0.0025	4.9e-09
cg11269166	2	172203847	METTL8	0.0127	0.0022	8.386e-09	0.0054	0.0027	0.04627	0.0129	0.0022	8.362e-09	0.0151	0.0028	5.718e-08	0.0138	0.0024	5.727e-09	0.0123	0.0023	1.103e-07	0.0124	0.0022	2.48e-08
cg16519100	15	83869266	HDGFRP3;RP11-382A20.3;RP11-382A20.4	-0.0213	0.0037	9.066e-09	-0.0135	0.0046	0.003196	-0.0214	0.0037	1.12e-08	-0.0251	0.0046	6.48e-08	-0.0219	0.004	3.561e-08	-0.0193	0.0039	6.782e-07	-0.0204	0.0037	4.186e-08
cg03982376	6	149806659	ZC3H12D	-0.0215	0.0038	1.058e-08	-0.0087	0.0047	0.06243	-0.0217	0.0038	1.201e-08	-0.0237	0.0047	5.459e-07	-0.0235	0.004	5.747e-09	-0.0203	0.0039	2.193e-07	-0.0208	0.0038	3.937e-08
cg06413569	2	122447233	NIFK-AS1;AC018737.1	-0.0115	0.002	1.088e-08	-0.0068	0.0025	0.006652	-0.0111	0.002	5.428e-08	-0.014	0.0025	3.465e-08	-0.0117	0.0022	7.275e-08	-0.0101	0.0021	2.708e-06	-0.0124	0.002	9.938e-10
cg23045716	4	1201881	LOC100130872;LOC100130872-SPON2;SPON2	-0.0192	0.0034	1.161e-08	-0.0112	0.0042	0.007131	-0.0195	0.0034	1.113e-08	-0.0236	0.0042	2.44e-08	-0.0184	0.0036	3.77e-07	-0.0179	0.0035	3.724e-07	-0.0201	0.0034	2.782e-09
cg02216363	6	6277857	F13A1	-0.0138	0.0024	1.163e-08	-0.0085	0.003	0.004798	-0.0132	0.0025	7.039e-08	-0.0126	0.003	3.569e-05	-0.0155	0.0026	2.399e-09	-0.0144	0.0025	1.542e-08	-0.0137	0.0024	1.928e-08
cg12813802	8	97316933	PTDSS1	-0.0162	0.0029	1.236e-08	-0.0111	0.0035	0.001765	-0.0169	0.0029	4.923e-09	-0.0197	0.0036	3.611e-08	-0.0151	0.0031	8.761e-07	-0.0157	0.003	1.739e-07	-0.0165	0.0029	7.91e-09
cg20690125	17	74476978	RHBDF2	0.0155	0.0027	1.253e-08	0.0145	0.0033	1.518e-05	0.0156	0.0027	1.305e-08	0.0137	0.0034	6.5e-05	0.016	0.0029	4.211e-08	0.0152	0.0029	1.053e-07	0.0147	0.0027	6.275e-08
cg12918234	16	22206225		-0.014	0.0025	1.255e-08	-0.011	0.003	0.0002947	-0.0146	0.0025	5.1e-09	-0.0118	0.0031	0.0001314	-0.0139	0.0026	1.328e-07	-0.013	0.0026	6.8e-07	-0.0137	0.0025	2.813e-08
cg11614585	20	897050	ANGPT4	0.0117	0.0021	1.286e-08	0.0047	0.0025	0.06431	0.012	0.0021	9.665e-09	0.0107	0.0026	3.631e-05	0.0144	0.0022	7.808e-11	0.0115	0.0022	1.086e-07	0.011	0.0021	9.25e-08
cg03318904	22	39801522	MAP3K7IP1;TAB1	0.0173	0.003	1.369e-08	0.0099	0.0038	0.008424	0.0175	0.0031	1.307e-08	0.0178	0.0038	3.579e-06	0.0201	0.0033	8.203e-10	0.0154	0.0032	1.687e-06	0.0172	0.0031	1.773e-08
cg05952895	17	1986888	SMG6	0.0119	0.0021	1.405e-08	0.0028	0.0026	0.2776	0.0127	0.0021	2.548e-09	0.0149	0.0026	1.658e-08	0.0115	0.0023	3.897e-07	0.0112	0.0022	3.938e-07	0.0112	0.0021	9.741e-08
cg10128003	21	43642166	ABCG1;TMPRSS3	0.0184	0.0032	1.429e-08	0.001	0.004	0.7965	0.0187	0.0033	1.305e-08	0.0199	0.0041	1.146e-06	0.0203	0.0035	5.509e-09	0.0177	0.0034	1.622e-07	0.0157	0.0032	1.184e-06
cg26495625	1	192522020	RP5-1011O1.2	-0.0197	0.0035	1.477e-08	-0.0094	0.0043	0.0286	-0.0194	0.0035	3.187e-08	-0.0243	0.0044	2.919e-08	-0.0186	0.0037	6.445e-07	-0.0198	0.0037	8.008e-08	-0.0182	0.0035	1.798e-07
cg27645777	11	131056072	AP002856.4	-0.0107	0.0019	1.498e-08	-0.0069	0.0023	0.002941	-0.0109	0.0019	1.063e-08	-0.0092	0.0024	9.874e-05	-0.0115	0.002	1.466e-08	-0.0098	0.002	8.583e-07	-0.0109	0.0019	8.976e-09
cg12716379	6	158388427		-0.0153	0.0027	1.5e-08	-0.0099	0.0033	0.003118	-0.0155	0.0027	1.225e-08	-0.0154	0.0034	5.659e-06	-0.0147	0.0029	4.175e-07	-0.0148	0.0028	1.956e-07	-0.0146	0.0027	6.251e-08
cg02845735	3	71298545	FOXP1	-0.0171	0.003	1.508e-08	-0.017	0.0037	5.009e-06	-0.0178	0.0031	6.751e-09	-0.0088	0.0038	0.02013	-0.0172	0.0033	1.233e-07	-0.0178	0.0032	3.209e-08	-0.0176	0.003	7.773e-09
cg22121323	21	47480909		-0.0191	0.0034	1.513e-08	-0.007	0.0042	0.09226	-0.0197	0.0034	7.336e-09	-0.0216	0.0042	3.267e-07	-0.02	0.0036	3.532e-08	-0.0189	0.0035	9.746e-08	-0.0191	0.0034	1.612e-08
cg26465469	7	922981	GET4	0.0114	0.002	1.535e-08	0.0106	0.0025	2.016e-05	0.0118	0.002	8.816e-09	0.0099	0.0025	0.0001031	0.0127	0.0022	4.581e-09	0.0118	0.0021	2.576e-08	0.0103	0.002	3.291e-07
cg03770138	9	136009651	RALGDS	-0.0147	0.0026	1.569e-08	0.0016	0.0032	0.6105	-0.0142	0.0026	5.525e-08	-0.0192	0.0033	3.761e-09	-0.0162	0.0028	5.281e-09	-0.015	0.0027	3.664e-08	-0.0149	0.0026	1.068e-08
cg26253134	2	70751721	TGFA	-0.0137	0.0024	1.588e-08	-0.0022	0.003	0.4683	-0.0142	0.0025	7.135e-09	-0.0178	0.0031	5.067e-09	-0.0162	0.0026	5.034e-10	-0.0148	0.0026	8.174e-09	-0.0131	0.0024	8.013e-08
cg07384001	14	52779847	PTGER2	-0.0142	0.0025	1.69e-08	-0.0042	0.0031	0.1749	-0.015	0.0025	3.595e-09	-0.0154	0.0032	1.15e-06	-0.0151	0.0027	2.29e-08	-0.0139	0.0026	1.592e-07	-0.014	0.0025	2.794e-08
cg23149770	5	171393566	FBXW11	0.0152	0.0027	2.014e-08	0.009	0.0033	0.006695	0.0156	0.0027	1.302e-08	0.0154	0.0034	5.983e-06	0.0154	0.0029	1.172e-07	0.0168	0.0029	5.586e-09	0.0151	0.0027	2.894e-08
cg09832683	17	15013038		0.0152	0.0027	2.054e-08	0.0044	0.0034	0.1943	0.0152	0.0027	2.895e-08	0.0189	0.0034	2.346e-08	0.017	0.0029	4.644e-09	0.0158	0.0029	3.517e-08	0.0158	0.0027	5.131e-09
cg05432134	16	66737539		0.0153	0.0027	2.08e-08	0.0092	0.0034	0.0063	0.016	0.0028	7.56e-09	0.0161	0.0034	3.178e-06	0.0152	0.0029	2.332e-07	0.0135	0.0029	3.581e-06	0.0144	0.0027	1.661e-07
cg01676795	7	75586348	POR	0.016	0.0029	2.099e-08	0.0064	0.0035	0.06852	0.0166	0.0029	9.825e-09	0.016	0.0036	8.398e-06	0.0175	0.0031	1.216e-08	0.0174	0.003	7.212e-09	0.0165	0.0029	9.328e-09
cg22084453	16	1541786		0.0134	0.0024	2.269e-08	0.0062	0.0029	0.03517	0.0137	0.0024	1.716e-08	0.0134	0.003	8.434e-06	0.0147	0.0026	1.16e-08	0.0129	0.0025	3.752e-07	0.0133	0.0024	3.279e-08
cg00539491	11	66568628	C11orf80	0.0148	0.0027	2.317e-08	0.0093	0.0033	0.004556	0.0157	0.0027	5.128e-09	0.0147	0.0033	1.082e-05	0.0155	0.0028	5.784e-08	0.0143	0.0028	2.601e-07	0.0133	0.0027	5.356e-07
cg04852330	10	97723252	ENTPD1-AS1;CC2D2B;RP11-429G19.2	0.013	0.0023	2.377e-08	0.0069	0.0029	0.0155	0.0135	0.0023	8.581e-09	0.0123	0.0029	2.687e-05	0.0154	0.0025	5.713e-10	0.013	0.0024	8.128e-08	0.012	0.0023	2.26e-07
cg06192883	15	52554171	MYO5C	0.0171	0.0031	2.44e-08	0.0015	0.0038	0.6902	0.0186	0.0031	2.095e-09	0.0182	0.0039	2.373e-06	0.0199	0.0033	1.492e-09	0.0186	0.0032	7.62e-09	0.0162	0.0031	1.481e-07
cg27345524	15	67393714	SMAD3	0.0151	0.0027	2.658e-08	0.0077	0.0034	0.02219	0.0159	0.0027	7.014e-09	0.0121	0.0034	0.000391	0.0148	0.0029	4.097e-07	0.0165	0.0029	7.587e-09	0.0154	0.0027	1.531e-08
cg14377972	15	99356110	IGF1R	-0.0177	0.0032	2.668e-08	-0.0015	0.0039	0.7063	-0.0186	0.0032	7.072e-09	-0.0217	0.004	5.625e-08	-0.0209	0.0034	9.668e-10	-0.0169	0.0033	4.029e-07	-0.0179	0.0032	2.074e-08
cg10713220	7	36640882	AOAH-IT1;AOAH	-0.0236	0.0042	2.752e-08	-0.0093	0.0053	0.07933	-0.0244	0.0043	1.269e-08	-0.025	0.0053	2.652e-06	-0.0242	0.0046	1.073e-07	-0.0227	0.0044	3.249e-07	-0.0237	0.0043	2.636e-08
cg21766592	19	47288066	SLC1A5	-0.0216	0.0039	2.764e-08	-0.0147	0.0048	0.002193	-0.0213	0.0039	5.38e-08	-0.0182	0.0049	0.0001899	-0.0235	0.0042	1.565e-08	-0.0218	0.0041	1.079e-07	-0.0181	0.0039	2.673e-06
cg15054595	3	49910483		-0.0151	0.0027	3.112e-08	0.0008	0.0033	0.8093	-0.0159	0.0028	7.332e-09	-0.0212	0.0034	5.213e-10	-0.0157	0.0029	7.819e-08	-0.0154	0.0029	6.478e-08	-0.0172	0.0027	2.033e-10
cg07827395	7	6323913		-0.0117	0.0021	3.168e-08	-0.0083	0.0026	0.001423	-0.0124	0.0021	6.951e-09	-0.014	0.0027	1.48e-07	-0.0106	0.0023	3.067e-06	-0.0117	0.0022	1.869e-07	-0.0124	0.0021	5.033e-09
cg25364972	2	217075573		-0.0153	0.0028	3.249e-08	-0.0119	0.0034	0.0004784	-0.0154	0.0028	3.874e-08	-0.0167	0.0035	1.601e-06	-0.0146	0.003	9.249e-07	-0.0134	0.0029	4.592e-06	-0.0147	0.0028	1.156e-07
cg15651928	20	32290811	PXMP4	0.0137	0.0025	3.298e-08	0.0111	0.0031	0.0003373	0.0143	0.0025	1.45e-08	0.0128	0.0031	3.937e-05	0.0153	0.0027	1.071e-08	0.0137	0.0026	2.063e-07	0.014	0.0025	1.963e-08
cg13442656	9	127246382	NR5A1	0.0134	0.0024	3.339e-08	0.0097	0.003	0.001272	0.0132	0.0025	8.405e-08	0.0141	0.0031	3.917e-06	0.0135	0.0026	2.388e-07	0.0123	0.0026	1.458e-06	0.0136	0.0024	2.158e-08
cg24174557	17	57903544	TMEM49	-0.0243	0.0044	3.401e-08	-0.0049	0.0054	0.3656	-0.0258	0.0045	7.194e-09	-0.0259	0.0055	2.839e-06	-0.025	0.0047	1.22e-07	-0.0254	0.0046	3.531e-08	-0.0241	0.0044	5.156e-08
cg19488267	14	85763019		0.0231	0.0042	3.5e-08	0.0031	0.0052	0.548	0.0246	0.0042	6.494e-09	0.0255	0.0053	1.304e-06	0.0264	0.0045	4.53e-09	0.023	0.0044	1.663e-07	0.025	0.0042	2.712e-09
cg05671603	12	26424987	RP11-283G6.5;SSPN;RP11-283G6.4	-0.0177	0.0032	3.534e-08	-0.0076	0.004	0.05491	-0.0181	0.0032	2.618e-08	-0.0166	0.004	3.856e-05	-0.0185	0.0034	8.555e-08	-0.0167	0.0034	8.341e-07	-0.0178	0.0032	3.061e-08
cg03226083	3	13287525		-0.0142	0.0026	3.585e-08	-0.0064	0.0032	0.04354	-0.0144	0.0026	3.011e-08	-0.0147	0.0032	5.608e-06	-0.0136	0.0028	7.845e-07	-0.0152	0.0027	1.915e-08	-0.0141	0.0026	4.981e-08
