# Supplementary material for: Epigenome‐wide analyses identify DNA methylation signatures of dementia risk
Source: Alzheimers Dement (Amst). 2020 Aug 10;12(1):e12078. doi: 10.1002/dad2.12078 (PMC7416667; doi:10.1002/dad2.12078)
Supplement: Supplementary file 12 — Supplementary Information [file DAD2-12-e12078-s013.xlsx]

## Sheet: STRADL_relateds_caide2_resid_mv
ID	Gene Symbol	CHR	MAPINFO	FEATURE	CpGISLAND	Beta	Beta SE	t	P.Value
cg11024682	SREBF1;SREBF1	17	17730094	Body;Body	S_Shelf	0.0223453	0.00261433	8.54727	1.96065e-17
cg16740586	ABCG1;ABCG1;ABCG1;ABCG1;ABCG1;ABCG1	21	43655919	Body;Body;Body;Body;Body;Body	S_Shore	0.0214212	0.00286627	7.47356	1.01364e-13
cg19758958		11	62319222		OpenSea	-0.0186765	0.00249985	-7.47103	1.03299e-13
cg14476101	PHGDH	1	120255992	Body	S_Shore	-0.0271223	0.00370051	-7.32934	2.94661e-13
cg00574958	CPT1A;CPT1A	11	68607622	5'UTR;5'UTR	N_Shore	-0.031762	0.00438257	-7.24735	5.35876e-13
cg17928676		19	45414742		S_Shelf	-0.0204005	0.00281511	-7.24681	5.37982e-13
cg06690548	SLC7A11	4	139162808	Body	OpenSea	-0.0501594	0.00711258	-7.05222	2.1688e-12
cg19693031	TXNIP	1	145441552	3'UTR	OpenSea	-0.0264182	0.00375808	-7.02971	2.54255e-12
cg16246545	PHGDH	1	120255941	Body	S_Shore	-0.019939	0.00284885	-6.99895	3.15711e-12
cg06500161	ABCG1;ABCG1;ABCG1;ABCG1;ABCG1;ABCG1	21	43656587	Body;Body;Body;Body;Body;Body	S_Shore	0.0164931	0.00236119	6.9851	3.47936e-12
cg26457483	PHGDH	1	120256112	Body	S_Shore	-0.0221922	0.00354555	-6.25917	4.41165e-10
cg11376147	SLC43A1	11	57261198	Body	OpenSea	-0.0195133	0.00313025	-6.23379	5.17898e-10
cg05325763	CPT1A;CPT1A	11	68607719	5'UTR;5'UTR	S_Shore	-0.0275661	0.00448333	-6.14857	8.83411e-10
cg26974062	TXNIP;NBPF20;NBPF10;NBPF10	1	145440734	Body;Body;Body;Body	OpenSea	-0.0256452	0.00448916	-5.7127	1.21891e-08
cg09737197	CPT1A;CPT1A	11	68607675	5'UTR;5'UTR	N_Shore	-0.0275841	0.00487534	-5.65789	1.6742e-08
cg02988288	TXNIP;NBPF20;NBPF10;NBPF10	1	145440445	Body;Body;Body;Body	OpenSea	-0.0271274	0.00482673	-5.62025	2.07844e-08
cg07504977		10	102131012		N_Shelf	0.0191824	0.00344782	5.56364	2.87039e-08
cg00160670	LINC00649;LINC00649	21	35320599	TSS1500;Body	OpenSea	-0.0215062	0.00388046	-5.54218	3.24247e-08
