# Supplementary material for: Epigenome‐wide analyses identify DNA methylation signatures of dementia risk
Source: Alzheimers Dement (Amst). 2020 Aug 10;12(1):e12078. doi: 10.1002/dad2.12078 (PMC7416667; doi:10.1002/dad2.12078)
Supplement: Supplementary file 13 — Supplementary Information [file DAD2-12-e12078-s014.xlsx]

## Sheet: caide1.replicate
ID	Gene Symbol	CHR	MAPINFO	FEATURE	CpGISLAND	coef_w1	beta_SE_w1	t_w1	p_w1	coef_w3	beta_SE_w3	t_w3	p_w3
cg00160670	LINC00649;LINC00649	21	35320599	TSS1500;Body	OpenSea	-0.0268404	0.00428751	-6.26012	4.38715e-10	-0.025289	0.00680119	-3.71832	0.00020457
cg00163198	SNX19;SNX19	11	130767760	Body;Body	OpenSea	0.022569	0.00312319	7.22626	6.24268e-13	0.0263368	0.00499045	5.27743	1.4124e-07
cg00574958	CPT1A;CPT1A	11	68607622	5'UTR;5'UTR	N_Shore	-0.0385904	0.00483919	-7.97455	2.14168e-15	-0.0473794	0.00735957	-6.43779	1.42609e-10
cg00626263	RNF216;RNF216	7	5741049	Body;Body	OpenSea	-0.0269976	0.00403236	-6.69524	2.55243e-11	-0.0319659	0.00674534	-4.73896	2.25771e-06
cg00683922	PFKFB2;PFKFB2	1	207242569	Body;Body	OpenSea	0.0221018	0.00320795	6.88971	6.76159e-12	0.044641	0.00607333	7.35034	2.59593e-13
cg00857282	MYLIP	6	16130727	Body	S_Shore	0.0331402	0.00583539	5.67919	1.48044e-08	0.0611772	0.0108573	5.63467	1.93236e-08
cg01116541		7	139948872		OpenSea	-0.0156915	0.00270444	-5.80213	7.21819e-09	-0.0226537	0.00405174	-5.5911	2.47876e-08
cg01243823	NOD2	16	50732212	Body	OpenSea	-0.0268814	0.00465241	-5.77795	8.3231e-09	-0.0294555	0.00715538	-4.11655	3.95943e-05
cg01270753		9	101944336		OpenSea	-0.0304187	0.00457497	-6.64894	3.48357e-11	-0.041759	0.00687904	-6.07047	1.45138e-09
cg02715788		8	119974400		OpenSea	-0.0211517	0.00309944	-6.82438	1.06067e-11	-0.024543	0.00395264	-6.20927	6.13032e-10
cg02786370	TNIP2;TNIP2;TNIP2	4	2747928	Body;Body;Body	OpenSea	-0.0248389	0.00415288	-5.98113	2.47283e-09	-0.028576	0.00698055	-4.09366	4.36884e-05
cg02988288	TXNIP;NBPF20;NBPF10;NBPF10	1	145440445	Body;Body;Body;Body	OpenSea	-0.0341304	0.00533178	-6.40132	1.77687e-10	-0.0466732	0.00885942	-5.2682	1.48458e-07
cg03062284		2	122994061		OpenSea	-0.0141809	0.00245746	-5.77057	8.69183e-09	-0.0137205	0.00324641	-4.22637	2.4525e-05
cg03725309	SARS	1	109757585	Body	S_Shore	-0.0282736	0.00480412	-5.88528	4.40509e-09	-0.0376686	0.00579657	-6.49843	9.60582e-11
cg04463638	CLDN5;CLDN5;CLDN5;CLDN5	22	19512712	1stExon;1stExon;5'UTR;5'UTR	S_Shore	-0.0177896	0.00297093	-5.98789	2.37336e-09	-0.0186236	0.00431929	-4.31174	1.67693e-05
cg04492909		8	102166926		OpenSea	0.017696	0.00307795	5.74928	9.84694e-09	0.0218023	0.00431402	5.05383	4.61507e-07
cg05325763	CPT1A;CPT1A	11	68607719	5'UTR;5'UTR	S_Shore	-0.0346974	0.00494961	-7.01012	2.91836e-12	-0.0494764	0.00743441	-6.65506	3.40693e-11
cg05514927	LINC01358	1	59523151	Body	OpenSea	-0.0131398	0.00216381	-6.07252	1.41454e-09	-0.0173404	0.00304205	-5.70022	1.32412e-08
cg05630316	LYN;LYN	8	56830679	5'UTR;5'UTR	OpenSea	-0.0183619	0.00327424	-5.60797	2.22983e-08	-0.0183978	0.0040839	-4.50495	6.9167e-06
cg06088069	JDP2;JDP2;JDP2	14	75895604	5'UTR;5'UTR;5'UTR	S_Shore	-0.0154635	0.00276759	-5.58733	2.5085e-08	-0.0231477	0.00343767	-6.73353	2.00953e-11
cg06500161	ABCG1;ABCG1;ABCG1;ABCG1;ABCG1;ABCG1	21	43656587	Body;Body;Body;Body;Body;Body	S_Shore	0.0224212	0.00260087	8.62065	1.05122e-17	0.022686	0.00427785	5.30314	1.22896e-07
cg06690548	SLC7A11	4	139162808	Body	OpenSea	-0.0669897	0.00783727	-8.54758	1.95513e-17	-0.0946718	0.0109292	-8.66231	7.75656e-18
cg07504977		10	102131012		N_Shelf	0.02228	0.00381156	5.84538	5.58754e-09	0.0244265	0.00564823	4.32463	1.58243e-05
cg08309687		21	35320596		OpenSea	-0.0226816	0.00388137	-5.84371	5.64338e-09	-0.0268266	0.00630497	-4.25483	2.1622e-05
cg08542560	OTULIN	5	14671841	Body	OpenSea	-0.0265385	0.00479482	-5.53482	3.3791e-08	-0.0217448	0.00636776	-3.41482	0.000647517
cg08666707		6	41456441		OpenSea	-0.0166603	0.00298723	-5.57719	2.6577e-08	-0.0149295	0.00416694	-3.58284	0.000345796
cg08857797	VPS25	17	40927699	Body	OpenSea	0.0226418	0.00337247	6.7137	2.25352e-11	0.0252177	0.00431568	5.84328	5.72206e-09
cg09737197	CPT1A;CPT1A	11	68607675	5'UTR;5'UTR	N_Shore	-0.0310894	0.00539159	-5.76627	8.9136e-09	-0.0292273	0.00766515	-3.81301	0.000140309
cg10589813		20	48809978		S_Shore	-0.0147906	0.00262582	-5.63275	1.93467e-08	-0.0170388	0.00406031	-4.19644	2.79766e-05
cg10999423		1	222461592		OpenSea	0.0175266	0.00297914	5.88312	4.46228e-09	0.020874	0.00487727	4.27985	1.93429e-05
cg11024682	SREBF1;SREBF1	17	17730094	Body;Body	S_Shelf	0.0267033	0.00288594	9.25289	3.99213e-20	0.0248846	0.00390905	6.36589	2.26832e-10
cg11376147	SLC43A1	11	57261198	Body	OpenSea	-0.0221761	0.00346132	-6.40681	1.71488e-10	-0.0254109	0.00403608	-6.29593	3.5464e-10
cg11740679		15	40620160		S_Shelf	-0.0150765	0.00254178	-5.93147	3.33873e-09	-0.01775	0.00291428	-6.09072	1.28135e-09
cg13053471		1	235147039		OpenSea	-0.014632	0.00249824	-5.85692	5.21696e-09	-0.0121816	0.00340367	-3.57897	0.000350937
cg13373048		3	71892575		OpenSea	-0.0170737	0.00281447	-6.06638	1.46899e-09	-0.0126152	0.00325329	-3.87767	0.000107939
cg13627479	RNF216;RNF216	7	5741213	Body;Body	OpenSea	-0.0234004	0.0037889	-6.17604	7.4423e-10	-0.0243448	0.00568509	-4.28221	1.91402e-05
cg14476101	PHGDH	1	120255992	Body	S_Shore	-0.0344085	0.00408161	-8.43013	5.24719e-17	-0.0573849	0.00820851	-6.99091	3.41668e-12
cg15730234		1	101759418		OpenSea	-0.0235747	0.00402979	-5.85011	5.4328e-09	-0.0228207	0.00507136	-4.49991	7.08146e-06
cg16246545	PHGDH	1	120255941	Body	S_Shore	-0.0232269	0.00314812	-7.37802	2.05969e-13	-0.0350712	0.00665551	-5.26951	1.47414e-07
cg16740586	ABCG1;ABCG1;ABCG1;ABCG1;ABCG1;ABCG1	21	43655919	Body;Body;Body;Body;Body;Body	S_Shore	0.0249272	0.00316731	7.87014	4.8774e-15	0.0224729	0.00540174	4.16031	3.27591e-05
cg17058475	CPT1A;CPT1A	11	68607737	5'UTR;5'UTR	N_Shore	-0.0325034	0.00551063	-5.8983	4.07476e-09	-0.0533544	0.00870931	-6.12614	1.02945e-09
cg17075888	PDK4	7	95225339	Body	N_Shore	-0.0223942	0.00355101	-6.30643	3.26742e-10	-0.0298751	0.00656817	-4.54846	5.63863e-06
cg17901584	DHCR24	1	55353706	TSS1500	S_Shore	-0.0242915	0.00382163	-6.35632	2.37446e-10	-0.0264081	0.00590093	-4.47525	7.94339e-06
cg18120259	LOC100132354	6	43894639	Body	OpenSea	-0.0173342	0.00268061	-6.46652	1.16346e-10	-0.0291603	0.00419888	-6.94478	4.71494e-12
cg18871648	ELMSAN1;ELMSAN1	14	74227431	TSS1500;5'UTR	S_Shore	-0.0237998	0.0041147	-5.78409	8.02798e-09	-0.0283684	0.00601927	-4.71294	2.56354e-06
cg19120513	BIRC3;BIRC3	11	102189303	5'UTR;5'UTR	S_Shore	-0.0180335	0.00318023	-5.67049	1.55674e-08	-0.0218386	0.00382945	-5.70279	1.30455e-08
cg19572574		10	63592731		OpenSea	-0.0213166	0.00385541	-5.52901	3.49185e-08	-0.0212793	0.00474574	-4.48387	7.63121e-06
cg19640090	ETV6;RNU6-19P	12	11975155	Body;Body	OpenSea	-0.019325	0.00284455	-6.7937	1.30852e-11	-0.0150278	0.00331008	-4.54	5.86805e-06
cg19693031	TXNIP	1	145441552	3'UTR	OpenSea	-0.0352202	0.00414127	-8.50468	2.80828e-17	-0.0435524	0.00827211	-5.26496	1.51068e-07
cg19741548		8	74963339		OpenSea	0.0145153	0.00261498	5.55084	3.08639e-08	0.0214221	0.00350596	6.1102	1.13621e-09
cg19758958		11	62319222		OpenSea	-0.0255308	0.00275289	-9.27418	3.28832e-20	-0.0257361	0.00381313	-6.74934	1.8055e-11
cg20052079	JARID2	6	15504923	Body	OpenSea	-0.021428	0.00349725	-6.1271	1.0095e-09	-0.0251495	0.00567011	-4.43544	9.55009e-06
cg21429551	GARS	7	30635762	Body	S_Shore	-0.0378407	0.00668111	-5.66383	1.61778e-08	-0.0710777	0.0110779	-6.41615	1.64075e-10
cg21575225	LMNA	1	156073485	5'UTR	OpenSea	-0.0188871	0.00286787	-6.58575	5.30852e-11	-0.0188356	0.00417756	-4.50876	6.79433e-06
cg22679812	IL34;IL34	16	70626213	5'UTR;5'UTR	OpenSea	0.0127827	0.00222035	5.75707	9.40773e-09	0.0150457	0.00280816	5.35786	9.12017e-08
cg22699725	PFKFB2;PFKFB2	1	207242586	Body;Body	OpenSea	0.0232512	0.00325578	7.14151	1.14885e-12	0.0399996	0.00569162	7.02781	2.63683e-12
cg22976567	LMNA	1	156074182	5'UTR	OpenSea	-0.0217054	0.00344597	-6.29879	3.43024e-10	-0.0334873	0.00460474	-7.27236	4.58721e-13
cg23204398	NSMCE2	8	126365081	Body	OpenSea	0.0282874	0.00440954	6.41505	1.62582e-10	0.0221959	0.00567314	3.91246	9.35807e-05
cg23466388	NFIA;NFIA;NFIA;NFIA	1	61890179	Body;Body;Body;Body	OpenSea	0.0183954	0.00332456	5.5332	3.41018e-08	0.0155252	0.00407519	3.80969	0.000142196
cg24709587		6	159526055		OpenSea	-0.0172978	0.00307832	-5.61925	2.09038e-08	-0.0173507	0.00428636	-4.04789	5.31107e-05
cg25705792	LINC00649;LINC00649	21	35320017	TSS1500;Body	OpenSea	-0.018974	0.00310913	-6.10266	1.17455e-09	-0.0141253	0.00393808	-3.58686	0.000340531
cg26457483	PHGDH	1	120256112	Body	S_Shore	-0.0249784	0.00392067	-6.37096	2.16118e-10	-0.0535736	0.00786994	-6.80737	1.2164e-11
cg26804423	ICA1;ICA1;ICA1	7	8201134	Body;Body;Body	OpenSea	0.0151622	0.00269589	5.62421	2.03184e-08	0.0183282	0.00379859	4.82499	1.47676e-06
cg26974062	TXNIP;NBPF20;NBPF10;NBPF10	1	145440734	Body;Body;Body;Body	OpenSea	-0.0326507	0.00495661	-6.58731	5.25406e-11	-0.0474178	0.00830624	-5.70869	1.26059e-08
cg27243685	ABCG1;ABCG1;ABCG1;ABCG1;ABCG1;ABCG1	21	43642366	Body;Body;5'UTR;Body;Body;Body	S_Shelf	0.0216694	0.00338159	6.40807	1.70099e-10	0.0228895	0.00526203	4.34993	1.41153e-05
