# Supplementary material for: Epigenome‐wide analyses identify DNA methylation signatures of dementia risk
Source: Alzheimers Dement (Amst). 2020 Aug 10;12(1):e12078. doi: 10.1002/dad2.12078 (PMC7416667; doi:10.1002/dad2.12078)
Supplement: Supplementary file 14 — Supplementary Information [file DAD2-12-e12078-s015.xlsx]

## Sheet: caide2.meta.analysed.sig
ID	CHR	BP	Gene Symbol	Direction	Effect	SE	p-value
cg11024682	17	17730094	SREBF1	++	0.0208	0.0022	3.557e-22
cg17928676	19	45414742		--	-0.0238	0.0025	2.728e-21
cg06690548	4	139162808	SLC7A11	--	-0.0532	0.0059	2.558e-19
cg14476101	1	120255992	PHGDH	--	-0.0293	0.0034	8.217e-18
cg00574958	11	68607622	CPT1A	--	-0.032	0.0038	1.421e-17
cg16740586	21	43655919	ABCG1;TMPRSS3	++	0.0212	0.0025	6.577e-17
cg19758958	11	62319222	AHNAK	--	-0.0172	0.0021	1.223e-16
cg06750524	19	45409955	APOE	++	0.033	0.0041	1.398e-15
cg06500161	21	43656587	ABCG1;TMPRSS3	++	0.0164	0.0021	2.075e-15
cg05325763	11	68607719	CPT1A	--	-0.0295	0.0038	1.071e-14
cg16246545	1	120255941	PHGDH	--	-0.0204	0.0026	1.41e-14
cg26457483	1	120256112	PHGDH	--	-0.0246	0.0033	4.659e-14
cg19693031	1	145441552	TXNIP	--	-0.0256	0.0035	1.137e-13
cg05644480	19	45418020	APOC1	--	-0.0187	0.0025	1.954e-13
cg22976567	1	156074182	LMNA	--	-0.0183	0.0026	8.884e-13
cg17058475	11	68607737	CPT1A	--	-0.0303	0.0043	2.283e-12
cg06088069	14	75895604	JDP2;RP11-293M10.6	--	-0.0139	0.002	2.745e-12
cg11376147	11	57261198	SLC43A1	--	-0.0168	0.0024	4.518e-12
cg03793277	19	45416910	APOC1	++	0.0178	0.0026	7.557e-12
cg00857282	6	16130727	MYLIP	++	0.0322	0.0048	1.49e-11
cg07504977	10	102131012		++	0.0196	0.0029	2.178e-11
cg02715788	8	119974400		--	-0.015	0.0023	2.771e-11
cg26974062	1	145440734	TXNIP;NBPF20;NBPF10	--	-0.0263	0.004	2.843e-11
cg18120259	6	43894639	LOC100132354	--	-0.0138	0.0021	4.211e-11
cg02988288	1	145440445	TXNIP;NBPF20;NBPF10	--	-0.0276	0.0042	7.395e-11
cg10368122	12	120697340	PXN	--	-0.0101	0.0016	9.313e-11
cg09737197	11	68607675	CPT1A	--	-0.0258	0.0041	2.758e-10
cg11740679	15	40620160		--	-0.0111	0.0018	3.442e-10
cg03725309	1	109757585	SARS	--	-0.0213	0.0034	4.548e-10
cg17075888	7	95225339	PDK4;AC002451.3	--	-0.0178	0.0029	9.043e-10
cg21429551	7	30635762	GARS	--	-0.0325	0.0053	9.22e-10
cg00683922	1	207242569	PFKFB2	++	0.0162	0.0026	9.383e-10
cg05630316	8	56830679	LYN	--	-0.0143	0.0024	1.276e-09
cg22699725	1	207242586	PFKFB2	++	0.0159	0.0026	1.709e-09
cg21575225	1	156073485	LMNA	--	-0.0132	0.0022	1.875e-09
cg18219651	20	56033002		--	-0.0146	0.0024	2.424e-09
cg27243685	21	43642366	ABCG1;TMPRSS3	++	0.0157	0.0026	2.649e-09
cg23270113	19	45417587	APOC1	--	-0.03	0.005	2.79e-09
cg10999423	1	222461592	RP11-400N13.1	++	0.014	0.0024	3.025e-09
cg03247245	12	67272574		--	-0.0135	0.0023	3.116e-09
cg08857797	17	40927699	VPS25	++	0.0145	0.0025	3.51e-09
cg04463638	22	19512712	CLDN5	--	-0.0134	0.0023	3.544e-09
cg19640090	12	11975155	ETV6;RNU6-19P	--	-0.0116	0.002	5.19e-09
cg19120513	11	102189303	BIRC3	--	-0.0132	0.0023	6.159e-09
cg01270753	9	101944336	RP11-96L7.2	--	-0.0205	0.0035	7.183e-09
cg05514927	1	59523151	LINC01358;RP11-145M4.2;RP11-145M4.1;RP11-145M4.3	--	-0.0094	0.0016	9.612e-09
cg18353028	8	65669513	CYP7B1	--	-0.0174	0.003	1.191e-08
cg17901584	1	55353706	DHCR24;RP11-67L3.4	--	-0.0169	0.003	1.291e-08
cg22304262	19	47287778	SLC1A5	--	-0.0151	0.0027	1.601e-08
cg17214023	2	10176748		--	-0.0111	0.002	1.641e-08
cg26038971	3	14185774	AC093495.4	--	-0.019	0.0034	1.938e-08
cg03068497	7	30635838	GARS	--	-0.0277	0.0049	2.029e-08
cg26403843	5	158634085	RNF145	++	0.0213	0.0038	2.086e-08
cg16733226	10	12447269	CAMK1D	--	-0.0252	0.0045	2.358e-08
cg22488718	10	30876912		--	-0.0116	0.0021	2.562e-08
cg00163198	11	130767760	SNX19	++	0.0137	0.0025	2.644e-08
cg22675726	18	3179889	MYOM1	++	0.0185	0.0033	2.686e-08
cg26879335	3	50630065		--	-0.0122	0.0022	3.112e-08
cg19920923	5	150463164	TNIP1	--	-0.0112	0.002	3.209e-08
