# Supplementary material for: Epigenome‐wide analyses identify DNA methylation signatures of dementia risk
Source: Alzheimers Dement (Amst). 2020 Aug 10;12(1):e12078. doi: 10.1002/dad2.12078 (PMC7416667; doi:10.1002/dad2.12078)
Supplement: Supplementary file 15 — Supplementary Information [file DAD2-12-e12078-s016.xlsx]

## Sheet: CAIDE1 EWAS catalog
Trait	sig_freq	non_sig_freq	P value	OR
Body mass index	52	329	2.96 x 10-118	894.633
Serum triglycerides	19	36	1.84 x 10-50	1396.81
C-reactive protein	23	197	8.61 x 10-48	342.658
Waist circumference	17	142	1.41 x 10-35	316.427
Triglycerides	11	7	4.07 x 10-33	4110.75
Alcohol consumption per day	24	1677	9.70 x 10-29	42.3812
Gamma-glutamyl transferase	8	4	8.55 x 10-29	5286.93
Hypertriglyceridemic waist	6	6	8.45 x 10-18	2347.7
Body mass index change	5	3	1.16 x 10-15	3934.88
Postprandial lipemia	5	3	1.16 x 10-15	3934.88
Serum high-density lipoprotein cholesterol	8	129	4.12 x 10-15	145.273
Smoking	22	5806	2.55 x 10-14	10.6011
Fasting glucose	4	0	4.61 x 10-14	Inf.
Type II diabetes	5	35	1.34 x 10-11	319.338
Tobacco smoking	8	448	6.36 x 10-11	41.8323
Very low-density lipoprotein cholesterol	3	1	4.05 x 10-10	6817.13
HOMA-IR	4	23	8.02 x 10-10	388.24
High-density lipoprotein cholesterol	4	48	1.23 x 10-8	184.835
Primary Sjogrens syndrome	19	10847	5.63 x 10-7	4.52726
HbA1c	2	1	6.60 x 10-7	3932.12
Sex	23	15897	8.02 x 10-7	3.86881
Gestational age	40	41741	1.01 x 10-6	3.01022
Fasting insulin	2	11	1.71 x 10-5	396.4
Inflammatory bowel disease	2	11	1.71 x 10-5	396.4
Age 4 vs age 0	18	12966	2.90 x 10-5	3.486
Plasma adiponectin	2	17	3.74 x 10-5	253.267
Fetal vs adult liver	27	26612	5.68 x 10-5	2.71276
