# Supplementary material for: Epigenome‐wide analyses identify DNA methylation signatures of dementia risk
Source: Alzheimers Dement (Amst). 2020 Aug 10;12(1):e12078. doi: 10.1002/dad2.12078 (PMC7416667; doi:10.1002/dad2.12078)
Supplement: Supplementary file 16 — Supplementary Information [file DAD2-12-e12078-s017.xlsx]

## Sheet: caide1.sig.dmrs
Chr.	Start	End	N	Effect	SE	Adj. p-value	CpG1	CpG2	CpG3	CpG4	CpG5	CpG6	CpG7
17	76976010	76976057	2	0.157417	0.0188705	6.23277e-11	cg14870271	cg11202345
6	15504844	15505949	7	-0.0954266	0.0123114	7.77568e-09	cg10975897	cg20052079	cg18188328	cg03173502	cg23850913	cg13500852	cg14058851
7	922962	923058	3	0.107113	0.0156121	5.83751e-06	cg26618703	cg26465469	cg02782753
2	174889845	174890420	5	-0.0789936	0.0120181	4.20988e-05	cg07729527	cg13223682	cg05191405	cg05640790	cg01883046
11	68607622	68607737	4	-0.174647	0.016415	1.66507e-20	cg00574958	cg09737197	cg05325763	cg17058475
16	46919112	46919194	2	-0.101732	0.0181432	0.0175473	cg03533472	cg23684449
17	76354621	76354934	2	-0.128912	0.0194489	2.89878e-05	cg18181703	cg11047325
17	76355061	76355202	3	-0.0996642	0.0171126	0.00490176	cg13343932	cg10508317	cg27637521
19	47287778	47287964	2	-0.15459	0.0178519	4.03959e-12	cg22304262	cg02711608
16	56995306	56995739	2	0.108915	0.0180007	0.00123153	cg01706698	cg26624021
3	58522689	58523313	4	0.0733896	0.0130206	0.0148136	cg22012981	cg16209444	cg16587010	cg13705284
4	56097	56180	2	0.103411	0.0180054	0.00792083	cg04002038	cg19541622
16	68033859	68034322	4	0.0748896	0.0124446	0.001508	cg00410753	cg10096215	cg10922280	cg13889048
16	80603721	80604148	4	0.0966098	0.0162339	0.00227256	cg15562617	cg04277040	cg20630344	cg20481941
16	88103035	88103629	4	0.0797994	0.0130647	0.000860717	cg08255481	cg04583842	cg01445100	cg05166473
19	15590732	15591043	4	0.0716873	0.0126714	0.0131128	cg01692771	cg22215576	cg18290789	cg01326058
20	896981	897050	3	0.110692	0.0161609	6.328e-06	cg03218374	cg04650271	cg11614585
1	45272637	45273055	4	-0.0721959	0.0125281	0.00706302	cg21871151	cg22741248	cg12492197	cg04625834
2	65217528	65217568	2	-0.11218	0.0196155	0.00914435	cg19220282	cg00498211
2	158731630	158731736	4	-0.0860697	0.01481	0.00527984	cg05858055	cg19498266	cg19286686	cg23967461
3	49967517	49967560	3	-0.101867	0.0165409	0.000626632	cg03484180	cg13072940	cg21054776
3	52002169	52002503	4	-0.0707762	0.0116082	0.000921726	cg08917718	cg11325423	cg01835725	cg06510708
6	15501652	15502099	3	-0.0828358	0.0136906	0.00123144	cg06984176	cg14006373	cg14009473
12	26424987	26425003	2	-0.116843	0.0186841	0.000342226	cg05671603	cg09584249
14	74227431	74227441	2	-0.147638	0.0187138	2.59344e-09	cg18871648	cg10919522
20	58570133	58570523	3	-0.081504	0.0132355	0.000628614	cg09092525	cg19615295	cg01166219
2	220264753	220264849	3	0.0906868	0.0156037	0.00527055	cg08088075	cg15326645	cg11270206
3	121380361	121380533	3	0.0851767	0.0155492	0.0367233	cg17364865	cg22226197	cg15458222
6	28543667	28543693	3	0.0798753	0.0144926	0.0303667	cg01254034	cg07031070	cg06217314
8	142297121	142297584	3	0.0742767	0.0134095	0.0259362	cg25392060	cg21650866	cg00892792
11	209713	209728	2	0.0928329	0.0170288	0.042609	cg10009208	cg11115026
16	85600536	85600639	2	0.103619	0.0186554	0.0237756	cg03159676	cg16544989
17	39655863	39656432	4	0.0649481	0.0114022	0.0104594	cg25616160	cg00091337	cg15971827	cg19814357
20	31443298	31443469	2	0.104799	0.0161589	7.54374e-05	cg08949269	cg19127745
21	43641690	43642366	3	0.119023	0.0153205	6.7558e-09	cg10192877	cg10128003	cg27243685
22	38609371	38609534	3	0.0865772	0.0152926	0.0128132	cg02385309	cg04695090	cg01403010
22	40784025	40784430	3	0.0884448	0.015293	0.00624822	cg18972676	cg00094998	cg04323816
1	2162682	2162893	2	-0.125817	0.0177207	1.06449e-06	cg01787285	cg11769062
1	90097848	90097907	3	-0.0845125	0.0148854	0.011657	cg04291124	cg18489923	cg22473125
1	178693891	178693897	2	-0.0988507	0.0173004	0.00942672	cg06788278	cg10559803
3	151917052	151917645	3	-0.0752235	0.0129435	0.00527719	cg19278231	cg06895754	cg14616353
3	194407750	194407860	2	-0.116158	0.0176422	3.90509e-05	cg17064907	cg00166216
9	139796221	139796368	3	-0.0939794	0.0155836	0.0013932	cg06909315	cg20612593	cg20951978
12	53490352	53490412	2	-0.102718	0.0157253	5.53796e-05	cg06559575	cg27409154
16	50701499	50701535	2	-0.10652	0.0172138	0.000519729	cg00921350	cg06207201
17	6921400	6921465	2	-0.0923682	0.0169672	0.0444653	cg02329670	cg21040575
19	13951168	13951481	2	-0.0871777	0.0157187	0.0249226	cg05339037	cg24704287
20	30619522	30619846	3	-0.074391	0.0127949	0.00520066	cg00405620	cg18199441	cg13384966
1	205774314	205774639	2	0.100177	0.0162622	0.000620261	cg13066883	cg09790270
1	207242569	207242586	2	0.196902	0.018918	1.94134e-19	cg00683922	cg22699725
7	107577607	107577779	2	0.102091	0.0172043	0.00252198	cg19763025	cg05948127
15	45829332	45829412	2	0.0855054	0.0154982	0.0294031	cg20474611	cg16205338
20	49125445	49125450	2	0.114585	0.0165163	3.40024e-06	cg17792970	cg22559900
1	2161886	2162001	2	-0.1076	0.0177057	0.00104395	cg09469355	cg08884752
1	59522993	59523151	2	-0.147655	0.0169106	2.14427e-12	cg20849150	cg05514927
1	145440445	145440734	2	-0.168584	0.0183269	3.09058e-14	cg02988288	cg26974062
1	156074135	156074182	2	-0.161565	0.0168859	9.29558e-16	cg12593793	cg22976567
2	108903952	108903965	2	-0.103262	0.0180187	0.00852793	cg25570328	cg03681335
6	43082234	43082296	2	-0.0959909	0.0170013	0.0140032	cg14930341	cg18336453
7	5741049	5741213	2	-0.155842	0.0188417	1.13207e-10	cg00626263	cg13627479
7	30737061	30737556	2	-0.105061	0.0153521	6.59768e-06	cg23068772	cg13134297
10	11137685	11137788	2	-0.0947604	0.0169895	0.0208086	cg13295422	cg11002119
11	118691361	118691859	2	-0.110974	0.0171686	8.7137e-05	cg03818172	cg00126008
15	40620160	40620444	2	-0.148466	0.0167085	5.42191e-13	cg11740679	cg04847110
17	7123994	7124385	2	-0.086784	0.014932	0.00526916	cg19217955	cg03508063
17	47836075	47836122	2	-0.0973014	0.0162208	0.0016984	cg08505450	cg19957386
22	39868183	39868414	2	-0.0863371	0.0158355	0.0424677	cg04826825	cg13482155
